# Supplementary material for: Estimation of maize evapotraspiration under drought stress - A case study of Huaibei Plain, China
Source: PLoS One. 2019 Nov 5;14(11):e0223756. doi: 10.1371/journal.pone.0223756 (PMC6830823; doi:10.1371/journal.pone.0223756)
Supplement: S1 Data — (XLSX) [file pone.0223756.s001.xlsx]

## Sheet: 水分胁迫系数
						实际蒸发蒸腾量/mm
						3#	1#	5#	6#
						CK	抽雄吐丝重旱1	拔节抽雄成熟轻旱5	成熟轻旱6	ET0
					2014-06-16	1.93	2.34	4.97	3.02	3.55725
					2014-06-17	2.13	2.1	2.02	3.66	4.38655
					2014-06-18	1.21	1.09	0.68	1.57	3.8832
					2014-06-19	2.43	2.3	0.48	1.55	2.92186
					2014-06-20	4.82	4.8	4.46	4.47	3.83669
					2014-06-21	2.38	2.41	2.85	2.6	3.92418
					2014-06-22	1.36	1.52	2.21	1.18	3.35309
					2014-06-23	0.88	0.64	0.49	0.75	2.63997
					2014-06-24	0.72	0.71	0.94	0.81	2.36083
					2014-06-25	0.38	0.28	0.51	0.18	2.35965
					2014-06-26	0.71	0.63	0.19	0.68	2.18715
					2014-06-27	1.6	1.55	1.37	1.92	2.4996
					2014-06-28	1.21	1.21	0.5	1.32	3.91079
					2014-06-29	1.06	0.97	0.83	1.17	3.23117
					2014-06-30	0.8	0.75	0.58	1.37	2.41153
					2014-07-01	0.65	0.83	0.81	1.58	2.31519
					2014-07-02	2.08	2.33	2.29	1.94	4.14584
					2014-07-03	1.59	1.7	0.65	1.8	4.66991
					2014-07-04	5.24	5.46	2.67	5.2	3.99537
					2014-07-05	1.87	1.82	1.88	2.18	2.82071
					2014-07-06	3.42	3.51	2.78	3.89	2.87176
					2014-07-07	1.26	1.22	0.64	1.29	2.30243
					2014-07-08	3.16	3.27	2.94	4.34	3.10243
					2014-07-09	2.37	2.99	2.49	2.29	4.67287
					2014-07-10	2.94	3.73	3.38	3.04	4.88465
					2014-07-11	6.63	6.81	4.13	6.45	4.38664
					2014-07-12	4.65	5.03	2.78	4.84	3.58089
					2014-07-13	3.16	3.42	3.42	3.06	4.51675
					2014-07-14	2.09	2.26	2.02	2.1	3.57677
					2014-07-15	1.84	1.84	1.86	1.73	3.10969
					2014-07-16	0.85	0.67	0.92	0.72	2.36593
					2014-07-17	3.23	3.05	0.98	3.49	2.93737
					2014-07-18	3.77	3.71	3.44	3.68	2.40908
					2014-07-19	2.23	2.36	9.04	2.06	2.48936
					2014-07-20	1.45	1.37	0.4	1.47	2.47804
					2014-07-21	1.04	0.99	0.91	0.99	2.19363
					2014-07-22	1.53	1.47	1.59	1.46	2.23582
					2014-07-23	2.8	3.02	1.99	2.82	3.81181
					2014-07-24	3.09	2.92	2.37	3.64	3.91305
					2014-07-25	3.57	2.97	0.98	3.19	4.15532
					2014-07-26	3.43	2.98	5.73	2.87	3.16271
					2014-07-27	3.41	2.91	1.34	2.78	3.30831
					2014-07-28	3.27	2.81	1.89	2.69	3.035
					2014-07-29	3.69	3.28	1.22	3.19	3.81763
					2014-07-30	11.57	7.02	2.18	9.91	3.82517
					2014-07-31	6.66	3.72	3.39	5.41	3.68729
					2014-08-01	8.28	6.48	5.23	7.86	3.70982
					2014-08-02	7.19	6.24	10.03	6.32	3.87891
					2014-08-03	6.49	5.64	3.95	5.77	3.82828
					2014-08-04	3.83	3.13	2.8	3.4	2.73289
					2014-08-05	6.72	6.2	4.79	5.81	4.20494
					2014-08-06	7.56	6.24	9.59	6.13	4.16364
					2014-08-07	6.96	6.27	3.28	6.75	4.71457
					2014-08-08	5.92	5.34	4.52	11.75	4.55404
					2014-08-09	5.06	4.6	8.52	8.44	4.12862
					2014-08-10	5.07	4.52	8.38	9	4.19687
					2014-08-11	1.57	4.46	9.91	7.77	4.10202
					2014-08-12	4.18	4.94	6.13	6.16	3.99869
					2014-08-13	9.29	4.46	5.78	9.1	4.19077
					2014-08-14	6.78	2.55	5.83	6.95	3.55965
					2014-08-15	5.57	2.5	6.63	5.36	3.4475
					2014-08-16	8.31	5.37	5.34	8.08	3.91573
					2014-08-17	7.46	4.01	7.01	7.04	4.04631
					2014-08-18	4.19	2.53	4.11	3.89	2.5663
					2014-08-19	3.06	2.05	4.63	2.91	2.791
					2014-08-20	4.18	3.03	3.02	3.76	3.02912
					2014-08-21	3.78	2.24	3.57	3.52	2.80269
					2014-08-22	4.16	3.31	4.75	3.35	2.61177
					2014-08-23	2.19	1.26	1.18	2.34	2.34156
					2014-08-24	1.32	0.97	0.02	1.27	2.33729
					2014-08-25	1.37	1.63	0.2	1.52	2.25428
					2014-08-26	5.13	4.33	3.01	4.97	2.24424
					2014-08-27	5.77	5.07	7.13	5.44	2.7372
					2014-08-28	5.51	4.34	4.26	5.24	3.15137
					2014-08-29	3.45	3.1	2.94	3.13	2.61199
					2014-08-30	4.12	3.69	3.46	3.76	3.09252
					2014-08-31	4.16	3.59	4.58	3.59	3.25915
					2014-09-01	4.23	3.51	3.54	4.09	2.96541
					2014-09-02	3.96	3.02	4.62	3.82	2.82011
					2014-09-03	3.74	2.95	4.71	3.51	2.73171
					2014-09-04	2.83	2.23	4.41	2.74	2.39086
					2014-09-05	1.85	1.69	0.07	1.85	2.0493
					2014-09-06	2.23	2.02	1.69	2.09	1.64622
					2014-09-07	2.19	1.81	2.37	2.01	1.6564
					2014-09-08	1.1	0.98	1.35	1.17	1.70705
					2014-09-09	1.26	0.95	2.02	1.25	1.71617
					2014-09-10	0.56	0.5	0.1	0.76	1.91988
					2014-09-11	1	0.99	0.35	0.77	1.71048
					2014-09-12	0.45	0.53	0.46	0.22	1.8388
					2014-09-13	2.02	2.01	0.24	1.43	1.84506
					2014-09-14	5.02	4.42	2.34	3.2	2.48292
					2014-09-15	4.7	4.2	3.85	2.91	2.74557
					2014-09-16	4.31	4.09	4.52	2.95	2.86246
					2014-09-17	4.81	4.46	1.76	2.97	3.24228
					2014-09-18	3	2.33	1.16	2.01	3.0084
					2014-09-19	3.01	2.44	2.84	2.2	2.5322
					2014-09-20	3.06	2.51	4.55	2.24	2.61227
					2014-09-21	2.75	2.22	3.21	1.98	2.45712
					2014-09-22	2.64	2.18	3.76	2.12	2.2469
					2014-09-23	0.83	0.55	0.04	0.76	1.69371
					2014-09-24	2.03	1.18	0.95	0.91	1.77822
					2014-09-25	1.38	1.19	2.16	1.32	1.56814
					2014-09-26	1.74	3.22	1.92	3.33	1.57451
					2014-09-27	0.43	0.8	0.49	0.89	1.39619
					2014-09-28	0.81	0.63	0.95	0.43	1.56257
					2014-09-29	1.27	2.08	1.94	2.24	1.4459
					2014-09-30	1.91	3.16	1.45	3.02	1.75767
					2014-10-01	3.32	2.75	0.29	2.7	1.92084
					2014-10-02	4.36	2.91	2.96	2.68	2.31145
					2014-10-03	3.63	1.94	1.83	2.27	2.04742
					2014-10-04	3.14	1.8	1.35	2.07	1.78569
					2014-10-05	2.64	1.57	1.32	1.89	1.74621
					2014-10-06	1.85	0.97	1.12	1.28	1.81578
					2014-10-07	1.38	0.79	0.95	0.97	1.51169
					2014-10-08	0.67	0.66	0.43	0.6	1.6759
						372.9	317.1	324.84	368.38

## Sheet: 常规数据
						灌水量/mm						灌水量+进雨量/mm						实际蒸发蒸腾量/mm
	日期	进雨量	参考作物蒸发蒸腾量		日期	1#	2#	3#	4#	5#	6#	1#	2#	3#	4#	5#	6#	1#	2#	3#	4#	5#	6#
播种	2017-06-09		4.03314		2017-06-09							0	0	0	0	0	0	1.68	1.46	2.39	1.59	1.92	1.78
	2017-06-10		2.42032		2017-06-10							0	0	0	0	0	0	0.66	0.49	0.89	0.92	0.69	0.73
	2017-06-11		3.07421		2017-06-11							0	0	0	0	0	0	1.55	1.57	1.84	1.44	1.46	1.67
	2017-06-12		3.37468		2017-06-12							0	0	0	0	0	0	0.93	1.14	1.19	1.07	1.17	1.25
	2017-06-13		3.72319		2017-06-13							0	0	0	0	0	0	0.77	1.09	0.98	1.01	0.92	1.07
出苗	2017-06-14		3.39908		2017-06-14							0	0	0	0	0	0	0.88	0.93	0.88	0.81	0.7	0.88	6.47	6.86	7.38
	2017-06-15		2.78266		2017-06-15							0	0	0	0	0	0	0.72	1.18	1.05	0.96	0.99	1.14
	2017-06-16		4.05631		2017-06-16							0	0	0	0	0	0	1.33	1.95	1.48	1.63	1.72	1.76
	2017-06-17		4.33031		2017-06-17	37.5	37.5	37.5	37.5	37.5	37.5	37.5	37.5	37.5	37.5	37.5	37.5	6.63	6.89	6.68	6.55	6.49	5.96
	2017-06-18		4.84352		2017-06-18							0	0	0	0	0	0	5.29	5.91	5.18	4.82	4.91	4.33
	2017-06-19		3.45412		2017-06-19							0	0	0	0	0	0	2.76	3.67	2.5	2.81	2.35	2.05
	2017-06-20		3.13112		2017-06-20							0	0	0	0	0	0	1.44	1.72	1.48	1.37	1.4	1.2
	2017-06-21		3.54074		2017-06-21							0	0	0	0	0	0	1.37	1.71	1.5	1.29	1.18	1.21
	2017-06-22		4.37201		2017-06-22							0	0	0	0	0	0	1.21	1.52	1.28	1.27	1.18	1.13
	2017-06-23		3.04948		2017-06-23							0	0	0	0	0	0	0.87	0.9	0.94	0.87	0.53	0.61
	2017-06-24		2.59563		2017-06-24							0	0	0	0	0	0	1.16	1.81	1.25	1.15	1.27	1.27
	2017-06-25		3.99276		2017-06-25							0	0	0	0	0	0	1.22	1.68	1.31	1.26	1.29	1.29
	2017-06-26		3.90808		2017-06-26							0	0	0	0	0	0	1.39	1.71	1.61	1.5	1.38	1.37
	2017-06-27		3.51091		2017-06-27							0	0	0	0	0	0	1.1	1.46	1.49	1.41	1.16	1.3
	2017-06-28		4.34299		2017-06-28	50	50	50	50	50	50	50	50	50	50	50	50	5.73	6.7	6.92	6.15	5.79	5.81
	2017-06-29		4.04342		2017-06-29							0	0	0	0	0	0	5.45	6.14	5.72	4.92	5.04	4.41
	2017-06-30		2.90659		2017-06-30							0	0	0	0	0	0	2.77	3.29	2.82	2.58	2.67	2.4
	2017-07-01	9.1	2.44949		2017-07-01							9.1	9.1	9.1	9.1	9.1	9.1	1.03	1.17	1.24	1.34	1.06	1.07
	2017-07-02		2.35077		2017-07-02							0	0	0	0	0	0	1.62	1.95	1.81	1.64	1.42	1.43
	2017-07-03		3.0705		2017-07-03							0	0	0	0	0	0	4.8	5.17	5.05	4.42	4.21	3.97
	2017-07-04		3.87031		2017-07-04							0	0	0	0	0	0	3.84	4.91	4.19	3.59	4.05	3.3
	2017-07-05		3.80815		2017-07-05							0	0	0	0	0	0	3.12	3.86	3.31	2.91	3	2.55
	2017-07-06		3.00906		2017-07-06							0	0	0	0	0	0	2.15	2.52	1.9	1.97	2.23	1.76
	2017-07-07		2.64737		2017-07-07							0	0	0	0	0	0	0.46	0.76	0.67	0.63	0.46	0.47
	2017-07-08		3.14608		2017-07-08							0	0	0	0	0	0	1.49	1.91	1.75	1.48	1.32	1.18
	2017-07-09		2.75011		2017-07-09							0	0	0	0	0	0	0.16	0.22	0.57	0.52	0.76	0.57
拔节	2017-07-10		3.36995		2017-07-10							0	0	0	0	0	0	2.79	3.71	3.42	3.93	2.89	2.29
	2017-07-11		4.13007		2017-07-11							0	0	0	0	0	0	2.76	3.63	3.14	2.78	2.47	2.02	64.66	63.22	57.85
	2017-07-12		4.12409		2017-07-12							0	0	0	0	0	0	3.35	4.98	7.17	3.36	3.78	4.49
	2017-07-13		4.22134		2017-07-13							0	0	0	0	0	0	2.42	3.37	7.63	2.18	2.39	2.74
	2017-07-14		3.6458		2017-07-14							0	0	0	0	0	0	1.65	2.61	4.47	1.88	1.62	1.91
	2017-07-15		2.82459		2017-07-15							0	0	0	0	0	0	2.23	3.21	5.11	2.28	2.27	2.23
	2017-07-16		3.58067		2017-07-16						75	0	0	0	0	0	75	3.01	4.08	5.59	2.82	3	4.89
	2017-07-17		2.57191		2017-07-17							0	0	0	0	0	0	1.06	1.69	3.57	1.99	1.84	3.51
	2017-07-18		4.19296		2017-07-18							0	0	0	0	0	0	3.34	4.93	5.32	3.5	2.65	5.29
	2017-07-19		4.18375		2017-07-19							0	0	0	0	0	0	2.9	5.11	5.73	3.35	3.27	5.64
	2017-07-20		4.75479		2017-07-20							0	0	0	0	0	0	3.15	4.84	5.81	3.62	3.33	5.2
	2017-07-21		4.7102		2017-07-21							0	0	0	0	0	0	3.69	5.28	5.99	3.76	3.31	5.09
	2017-07-22		4.53046		2017-07-22							0	0	0	0	0	0	2.87	4.91	5.53	3.61	2.88	4.5
	2017-07-23		4.43627		2017-07-23							0	0	0	0	0	0	2.46	4.66	5.3	3.53	2.65	4.57
	2017-07-24		4.60534		2017-07-24							0	0	0	0	0	0	3.31	3.77	4.25	3.23	3.1	4.33
	2017-07-25		4.40305		2017-07-25	75	75	47.5	67.5	75		75	75	47.5	67.5	75	0	6.18	8.48	10.57	8.04	6.11	4.18
	2017-07-26		4.18704		2017-07-26							0	0	0	0	0	0	7.35	10.12	10.02	7.63	7.31	3.59
	2017-07-27		4.12634		2017-07-27							0	0	0	0	0	0	7.2	11.16	10.07	7.37	7.4	3.83	58.93	59.38	68.01
抽雄	2017-07-28		3.51562		2017-07-28							0	0	0	0	0	0	4.63	7.36	6.65	5.39	4.89	3.2
	2017-07-29		3.36828		2017-07-29					75		0	0	0	0	75	0	3.92	6.38	5.88	4.12	3.94	2.8
	2017-07-30		3.63154		2017-07-30							0	0	0	0	0	0	4.35	7.18	6.29	4.71	4.78	7.05
	2017-07-31	17.6	3.08549		2017-07-31							17.6	17.6	17.6	17.6	17.6	17.6	4.5	5.85	5.44	4.26	4.97	5.24
	2017-08-01		2.77211		2017-08-01							0	0	0	0	0	0	3.61	4.94	4.79	3.88	4.32	3.62
	2017-08-02		2.68484		2017-08-02							0	0	0	0	0	0	2.98	3.92	3.64	2.91	3.25	2.92
	2017-08-03		2.42925		2017-08-03							0	0	0	0	0	0	2.27	2.63	2.44	2.12	2.11	1.82
	2017-08-04		3.02279		2017-08-04				70			0	0	0	70	0	0	4.92	6.27	5.69	5.81	4.76	5.05
	2017-08-05		3.81282		2017-08-05							0	0	0	0	0	0	4.86	7.04	5.91	6.17	5.36	5.44
	2017-08-06		3.85714		2017-08-06							0	0	0	0	0	0	4.8	7.1	6.08	6.43	5.2	5.31
	2017-08-07		3.04959		2017-08-07							0	0	0	0	0	0	1.63	3.49	2.7	2.93	2.79	2.24
	2017-08-08		2.57522		2017-08-08							0	0	0	0	0	0	1.08	1.7	1	1.24	1.01	1.18
	2017-08-09	10.7	3.46167		2017-08-09							10.7	10.7	10.7	10.7	10.7	10.7	2.47	2.36	4.68	4.67	4.15	4.06
	2017-08-10		3.55437		2017-08-10							0	0	0	0	0	0	5.32	6.01	5.6	5.51	4.86	4.69
	2017-08-11		3.05225		2017-08-11							0	0	0	0	0	0	1.78	5.63	5.38	4.62	4.58	4.56
	2017-08-12		2.63062		2017-08-12							0	0	0	0	0	0	2.44	1.89	1.47	1.51	1.87	1.72
	2017-08-13		2.24458		2017-08-13							0	0	0	0	0	0	0.6	1.55	1.12	0.96	0.98	1.02
灌浆	2017-08-14		2.51786		2017-08-14							0	0	0	0	0	0	1.17	4.16	3.49	3.61	3.41	3.09	57.33	67.23	65.01
	2017-08-15		2.89625		2017-08-15							0	0	0	0	0	0	1.39	4.39	3.73	4.03	3.26	3.37
	2017-08-16		3.21823		2017-08-16							0	0	0	0	0	0	5.84	4.84	4.16	3.94	3.58	3.74
	2017-08-17		3.41133		2017-08-17							0	0	0	0	0	0	1.1	3.89	3.75	3.45	2.89	3.27
	2017-08-18		2.82429		2017-08-18			72.5			72.5	0	0	72.5	0	0	72.5	1.1	2.98	3.71	2.43	2.12	3.87
	2017-08-19		2.31202		2017-08-19							0	0	0	0	0	0	1.29	0.61	1.37	0.71	0.8	1.4
	2017-08-20		2.43636		2017-08-20							0	0	0	0	0	0	1.2	3.14	5.07	2.51	2.28	4.1
	2017-08-21		3.09946		2017-08-21							0	0	0	0	0	0	1.6	3.38	6.42	2.91	2.6	5.14
	2017-08-22		2.70424		2017-08-22							0	0	0	0	0	0	1.79	3.37	5.15	2.69	2.28	4.07
	2017-08-23		3.2019		2017-08-23							0	0	0	0	0	0	1.59	2.2	3.8	1.86	1.54	2.86
	2017-08-24		2.67772		2017-08-24							0	0	0	0	0	0	1	2.13	3.16	1.66	1.62	2.53
	2017-08-25		2.93564		2017-08-25							0	0	0	0	0	0	0.61	3.07	4.23	2.3	2.31	3.68
	2017-08-26		3.59848		2017-08-26							0	0	0	0	0	0	1.95	3.63	4.76	2.78	2.49	4
	2017-08-27		2.96305		2017-08-27							0	0	0	0	0	0	2.02	2.27	3.56	2.12	1.69	2.55
	2017-08-28		3.06417		2017-08-28							0	0	0	0	0	0	2.13	2.25	4.06	2.06	1.69	3.05
	2017-08-29		2.16918		2017-08-29							0	0	0	0	0	0	1.92	1.38	0.83	0.67	0.67	1.24
	2017-08-30		2.01688		2017-08-30							0	0	0	0	0	0	1.18	0.55	0.72	0.67	0.56	0.81
	2017-08-31		1.68186		2017-08-31							0	0	0	0	0	0	0.83	0.34	0.6	0.38	0.34	0.4
	2017-09-01		2.35984		2017-09-01							0	0	0	0	0	0	1.44	1.95	2.58	1.76	1.48	1.89
	2017-09-02	0.3	1.96571		2017-09-02							0.3	0.3	0.3	0.3	0.3	0.3	0.87	0.89	0.79	0.48	0.5	0.65
	2017-09-03		1.8429		2017-09-03							0	0	0	0	0	0	1.34	0.49	0.76	0.51	0.49	0.69
	2017-09-04		1.74425		2017-09-04							0	0	0	0	0	0	1.32	0.26	0.34	0.67	0.15	0.31
	2017-09-05		1.58042		2017-09-05							0	0	0	0	0	0	0.42	0.86	1.01	0.46	0.72	0.65
	2017-09-06		1.80697		2017-09-06							0	0	0	0	0	0	0.24	-0.01	0.15	-0.02	-0.01	0.02
	2017-09-07		2.16034		2017-09-07							0	0	0	0	0	0	0.54	1.35	1.78	0.96	1.12	1.36
	2017-09-08		2.7909		2017-09-08							0	0	0	0	0	0	1.89	1.71	2.33	1.03	1.62	1.85
	2017-09-09		1.88704		2017-09-09							0	0	0	0	0	0	3.18	0.92	1.15	0.46	0.6	0.89
	2017-09-10		1.83274		2017-09-10							0	0	0	0	0	0	0.52	0.24	0.36	0.29	0.09	0.3
	2017-09-11		2.38931		2017-09-11							0	0	0	0	0	0	2.54	1.43	1.88	0.97	1.39	1.66
	2017-09-12		2.51946		2017-09-12							0	0	0	0	0	0	1.26	1.36	1.88	1.83	1.05	1.64
	2017-09-13		2.11487		2017-09-13							0	0	0	0	0	0	0.72	0.65	1.38	1.37	0.8	1.27
	2017-09-14		2.70076		2017-09-14							0	0	0	0	0	0	2.05	0.69	1.8	0.71	1.26	1.46
	2017-09-15		2.56744		2017-09-15							0	0	0	0	0	0	1.87	0.43	1.35	0.39	0.83	1.21
	2017-09-16		2.3638		2017-09-16							0	0	0	0	0	0	1.3	0.56	1.6	0.36	0.77	1.28
成熟	2017-09-17		2.17615		2017-09-17							0	0	0	0	0	0	0.94	0.55	1.72	0.51	1.08	1.53
			317.866			162.5	162.5	207.5	225	237.5	235							235.61	312.14	340.75	255.5	240.88	264.97

## Sheet: 单作物系数
										KCINI	KCMID		KCEND							推荐+调整		遗传算法		绝对误差		相对误差
	日期	参考作物蒸发蒸腾量		最高气温	最低气温	2m高处风速	最低相对湿度			计算值	推荐值	调整值	推荐值	调整值			日期	参考作物蒸发蒸腾量	实际作物蒸发蒸腾量3#	作物系数	实际	作物系数	实际	推荐+调整	遗传算法	推荐+调整	遗传算法
播种	41564	1.7525		19.6	10.2	1.55833	54.56			0.9909	1.15	1.13989	0.4	0.4		播种	41564	1.7525	1.63	0.9909	1.73655	0.9955	1.74461	0.106548	0.114609	-0.106548	-0.114609
	41565	1.6014		21.7	6.6	1.60417	37.5456										41565	1.6014	1.28	0.9909	1.58683	0.9955	1.5942	0.306829	0.314196	-0.306829	-0.314196
	41566	1.89356		23.4	11.1	1.8	45.914			遗传算法							41566	1.89356	1.21	0.9909	1.87633	0.9955	1.88504	0.666332	0.675043	-0.666332	-0.675043
	41567	2.18023		22.3	9.4	1.3875	43.8025			0.9955	1.4657		0.668				41567	2.18023	1.34	0.9909	2.16039	0.9955	2.17042	0.820388	0.830417	-0.820388	-0.830417
	41568	2.37109		21.6	5.4	1.72917	34.7642										41568	2.37109	1.69	0.9909	2.34951	0.9955	2.36042	0.659513	0.67042	-0.659513	-0.67042
	41569	2.20643		21.4	11.4	1.4875	52.8893										41569	2.20643	1.67	0.9909	2.18635	0.9955	2.1965	0.516352	0.526502	-0.516352	-0.526502
出苗	41570	2.14304		24.1	5.4	1.6	29.8803									出苗	41570	2.14304	1.77	0.9909	2.12354	0.9955	2.1334	0.353541	0.363399	-0.353541	-0.363399
	41571	2.14177		20.7	9.8	1.66667	49.6244										41571	2.14177	1.61	0.9909	2.12228	0.9955	2.13213	0.512282	0.522134	-0.512282	-0.522134
	41572	2.3094		17.7	5	1.52083	43.0691										41572	2.3094	1.86	0.9909	2.28838	0.9955	2.299	0.42838	0.439004	-0.42838	-0.439004
	41573	1.87219		19.4	1.5	1.86667	30.2192										41573	1.87219	1.53	0.9909	1.85515	0.9955	1.86376	0.325152	0.333764	-0.325152	-0.333764
	41574	1.91974		21.7	3	1.64583	29.1901										41574	1.91974	1.57	0.9909	1.90227	0.9955	1.9111	0.332267	0.341098	-0.332267	-0.341098
	41575	2.01293		24.9	9.5	1.75	37.7084										41575	2.01293	1.33	0.9909	1.99462	0.9955	2.00388	0.664617	0.673876	-0.664617	-0.673876
	41576	1.73192		24.3	8.8	1.5125	37.2816										41576	1.73192	0.85	0.9909	1.71616	0.9955	1.72413	0.866164	0.874131	-0.866164	-0.874131
	41577	1.37175		19.4	11.6	1.95	60.6346										41577	1.37175	0.68	0.9909	1.35927	0.9955	1.36558	0.679271	0.685581	-0.679271	-0.685581
	41578	0.957644		14.7	12.5	1.92083	86.6559										41578	0.957644	0.55	0.9909	0.948929	0.9955	0.953334	0.398929	0.403334	-0.398929	-0.403334
	41579	0.934385		15.5	12.3	1.5381	81.2341										41579	0.934385	0.58	0.9909	0.925882	0.9955	0.93018	0.345882	0.35018	-0.345882	-0.35018
	41580	0.884821		15.6	13.5	1.57619	87.3117										41580	0.884821	0.45	0.9909	0.876769	0.9955	0.880839	0.426769	0.430839	-0.426769	-0.430839
	41581	1.19483		17.2	10	1.38095	62.5737										41581	1.19483	0.96	0.9909	1.18395	0.9955	1.18945	0.223952	0.229448	-0.223952	-0.229448
	41582	1.74851		19.3	4.5	1.57619	37.6232										41582	1.74851	1.64	0.9909	1.7326	0.9955	1.74064	0.0925967	0.10064	-0.0925967	-0.10064
	41583	1.59795		19.8	5.1	1.42381	38.0352										41583	1.59795	1.44	0.9909	1.58341	0.9955	1.59076	0.143411	0.150762	-0.143411	-0.150762
	41584	1.64231		21	9.3	1.51429	47.1063										41584	1.64231	1.13	0.9909	1.62737	0.9955	1.63492	0.497367	0.504921	-0.497367	-0.504921
	41585	1.52285		19.5	2.4	2.11905	32.0307										41585	1.52285	0.85	0.9909	1.50899	0.9955	1.51599	0.65899	0.665995	-0.65899	-0.665995
	41586	1.05882		20.3	10.5	2.15238	53.3033										41586	1.05882	0.76	0.9909	1.04919	0.9955	1.05406	0.289185	0.294056	-0.289185	-0.294056
	41587	0.904773		19.5	14.9	1.72381	74.7458										41587	0.904773	0.63	0.9909	0.89654	0.9955	0.900702	0.26654	0.270702	-0.26654	-0.270702
	41588	1.49733		17.4	10.9	1.52857	65.6141										41588	1.49733	1.13	0.9909	1.48371	0.9955	1.4906	0.353709	0.360597	-0.353709	-0.360597
	41589	1.70555		13.9	5.9	1.64762	58.47										41589	1.70555	1.61	0.9909	1.69003	0.9955	1.69788	0.0800338	0.0878793	-0.0800338	-0.0878793
	41590	1.04756		12.8	5.4	2.06667	60.6762										41590	1.04756	0.84	0.9909	1.03803	0.9955	1.04285	0.198028	0.202847	-0.198028	-0.202847
	41591	0.777569		14.8	2.1	1.84286	42.2158										41591	0.777569	0.76	0.9909	0.770493	0.9955	0.77407	0.0104931	0.0140699	-0.0104931	-0.0140699
	41592	1.42293		16.7	7.7	1.68571	55.2834										41592	1.42293	1.37	0.9909	1.40998	0.9955	1.41653	0.0399837	0.0465292	-0.0399837	-0.0465292
	41593	1.65962		17.6	3.4	1.52381	38.7326										41593	1.65962	1.37	0.9909	1.64452	0.9955	1.65216	0.274522	0.282157	-0.274522	-0.282157
	41594	1.7305		18.6	7.3	1.62381	47.7187										41594	1.7305	1.47	0.9909	1.71475	0.9955	1.72271	0.244749	0.25271	-0.244749	-0.25271
	41595	1.91167		14.6	0.1	1.55714	37.021										41595	1.91167	1.27	0.9909	1.89428	0.9955	1.90307	0.624277	0.63307	-0.624277	-0.63307
	41596	1.79261		14.2	8.2	1.84762	67.1497										41596	1.79261	1.2	0.9909	1.7763	0.9955	1.78455	0.5763	0.584546	-0.5763	-0.584546
分蘖	41597	1.41774		16.9	-1.9	1.8619	27.5945									分蘖	41597	1.41774	1.43	0.9909	1.40484	0.9955	1.41136	0.0251623	0.0186407	0.0251623	0.0186407
	41598	1.31883		18.6	0.4	1.6619	29.3405										41598	1.31883	1.48	0.9909	1.30683	0.9955	1.3129	0.173168	0.167102	0.173168	0.167102
	41599	1.14115		16.3	3.6	1.38571	42.6588										41599	1.14115	1.15	0.9909	1.13077	0.9955	1.13602	0.0192296	0.0139803	0.0192296	0.0139803
	41600	1.15226		16.5	4.3	1.51905	44.247										41600	1.15226	1.31	0.9909	1.14178	0.9955	1.14708	0.168221	0.162921	0.168221	0.162921
	41601	0.731849		13.1	8.4	1.77143	73.1195										41601	0.731849	0.8	0.9909	0.725189	0.9955	0.728556	0.0748108	0.0714442	0.0748108	0.0714442
	41602	0.897732		11.8	4.9	1.97143	62.5818										41602	0.897732	0.83	0.9909	0.889563	0.9955	0.893692	0.0595625	0.0636921	-0.0595625	-0.0636921
	41603	1.32694		13.4	0.8	1.94286	42.1026										41603	1.32694	1.36	0.9909	1.31486	0.9955	1.32097	0.0451384	0.0390345	0.0451384	0.0390345
	41604	1.20587		16.2	-0.4	1.76667	32.2128										41604	1.20587	1.45	0.9909	1.19489	0.9955	1.20044	0.255108	0.249561	0.255108	0.249561
	41605	1.54946		8.6	1.8	2.04286	62.2519										41605	1.54946	1.61	0.9909	1.53536	0.9955	1.54249	0.0746395	0.067512	0.0746395	0.067512
	41606	1.10878		7.4	-4.7	1.9	41.8437										41606	1.10878	1.23	0.9909	1.09869	0.9955	1.10379	0.131314	0.126214	0.131314	0.126214
	41607	1.09518		12	-5.2	1.34762	29.576										41607	1.09518	1.11	0.9909	1.08521	0.9955	1.09025	0.0247909	0.019753	0.0247909	0.019753
	41608	1.21226		13.7	-0.8	1.5619	36.7496										41608	1.21226	1.28	0.9909	1.20123	0.9955	1.2068	0.0787737	0.0731973	0.0787737	0.0731973
	41609	0.956964		13.6	-3.1	1.92857	31.2012										41609	0.956964	1.21	0.9909	0.948256	0.9955	0.952658	0.261744	0.257342	0.261744	0.257342
	41610	1.195		12.8	-3.3	1.97619	32.3867										41610	1.195	1.41	0.9909	1.18412	0.9955	1.18962	0.225879	0.220382	0.225879	0.220382
	41611	0.69946		12.3	-2	1.37143	36.8676										41611	0.69946	0.78	0.9909	0.693095	0.9955	0.696313	0.0869049	0.0836874	0.0869049	0.0836874
	41612	1.00902		16.1	-0.6	2	31.9486										41612	1.00902	1.14	0.9909	0.999838	0.9955	1.00448	0.140162	0.13552	0.140162	0.13552
	41613	0.980062		16.1	-0.8	1.68571	31.4842										41613	0.980062	1.05	0.9909	0.971143	0.9955	0.975652	0.0788567	0.0743484	0.0788567	0.0743484
	41614	0.964093		11.2	0.5	1.74286	47.6135										41614	0.964093	0.91	0.9909	0.95532	0.9955	0.959755	0.0453202	0.049755	-0.0453202	-0.049755
	41615	0.593552		10.9	0.7	1.64286	49.2807										41615	0.593552	0.62	0.9909	0.58815	0.9955	0.590881	0.0318498	0.0291195	0.0318498	0.0291195
	41616	0.472715		11.3	-0.8	1.72857	43.0237										41616	0.472715	0.48	0.9909	0.468413	0.9955	0.470587	0.0115871	0.00941257	0.0115871	0.00941257
	41617	0.919168		9.1	-0.8	1.66476	49.846										41617	0.919168	1.13	0.9909	0.910803	0.9955	0.915032	0.219197	0.214968	0.219197	0.214968
	41618	1.26715		9.7	-6.2	1.87619	31.9328										41618	1.26715	1.03	0.9909	1.25562	0.9955	1.26145	0.225622	0.231451	-0.225622	-0.231451
	41619	0.886381		9.3	-2.8	1.55238	42.4217										41619	0.886381	0.87	0.9909	0.878315	0.9955	0.882392	0.00831475	0.0123921	-0.00831475	-0.0123921
	41620	0.861619		12.7	-5.2	1.59048	28.2455										41620	0.861619	0.98	0.9909	0.853778	0.9955	0.857742	0.126222	0.122258	0.126222	0.122258
	41621	0.876343		10.1	-1.1	1.56667	45.5906										41621	0.876343	0.92	0.9909	0.868369	0.9955	0.8724	0.0516315	0.0476003	0.0516315	0.0476003
	41622	0.705233		12.4	-3.5	1.6619	32.7537										41622	0.705233	0.84	0.9909	0.698816	0.9955	0.70206	0.141184	0.13794	0.141184	0.13794
	41623	0.718451		9.6	-0.9	2.03333	47.8431										41623	0.718451	0.78	0.9909	0.711913	0.9955	0.715218	0.0680873	0.0647825	0.0680873	0.0647825
	41624	0.733494		6.8	2.9	1.88571	76.1403										41624	0.733494	0.83	0.9909	0.726819	0.9955	0.730193	0.103181	0.0998067	0.103181	0.0998067
	41625	0.760632		7.6	1.6	1.76667	65.6864										41625	0.760632	0.89	0.9909	0.753711	0.9955	0.757209	0.136289	0.132791	0.136289	0.132791
	41626	0.711489		4.7	-0.8	1.79524	67.447										41626	0.711489	0.91	0.9909	0.705014	0.9955	0.708287	0.204986	0.201713	0.204986	0.201713
	41627	0.780793		4.9	-5.9	1.48905	45.3969										41627	0.780793	1	0.9909	0.773688	0.9955	0.77728	0.226312	0.22272	0.226312	0.22272
	41628	0.791833		4.9	-6.4	1.7	43.6889										41628	0.791833	0.89	0.9909	0.784627	0.9955	0.78827	0.105373	0.10173	0.105373	0.10173
	41629	0.762848		4.1	-7.5	1.79048	42.445										41629	0.762848	0.82	0.9909	0.755906	0.9955	0.759415	0.0640941	0.060585	0.0640941	0.060585
	41630	0.761546		5.1	-7.4	1.85238	39.8822										41630	0.761546	0.85	0.9909	0.754616	0.9955	0.758119	0.0953844	0.0918813	0.0953844	0.0918813
	41631	0.743826		6.1	-6.8	1.65238	38.9731										41631	0.743826	0.95	0.9909	0.737057	0.9955	0.740479	0.212943	0.209521	0.212943	0.209521
	41632	0.83654		5.9	-7	1.67619	38.911										41632	0.83654	0.89	0.9909	0.828927	0.9955	0.832775	0.0610728	0.0572247	0.0610728	0.0572247
	41633	0.693038		6.6	-3.6	1.59524	48.029										41633	0.693038	0.69	0.9909	0.686731	0.9955	0.689919	0.00326892	8.09444e-05	0.00326892	8.09444e-05
	41634	0.579552		3.1	-3.1	1.30476	63.6803										41634	0.579552	0.85	0.9909	0.574278	0.9955	0.576944	0.275722	0.273056	0.275722	0.273056
	41635	0.79508		4.7	-10.1	1.46667	33.183										41635	0.79508	1	0.9909	0.787844	0.9955	0.791502	0.212156	0.208498	0.212156	0.208498
	41636	0.679091		4.3	-8.7	1.55238	38.1125										41636	0.679091	0.91	0.9909	0.672912	0.9955	0.676035	0.237088	0.233965	0.237088	0.233965
	41637	0.906114		7.9	-8.9	1.68095	29.2477										41637	0.906114	1.05	0.9909	0.897869	0.9955	0.902037	0.152131	0.147963	0.152131	0.147963
	41638	0.773881		10.7	-4.4	1.79048	34.2534										41638	0.773881	0.91	0.9909	0.766839	0.9955	0.770398	0.143161	0.139602	0.143161	0.139602
	41639	1.1883		15.7	-3	1.81429	27.4495										41639	1.1883	1.55	0.9909	1.17749	0.9955	1.18295	0.372514	0.367048	0.372514	0.367048
	41640	1.19288		16.8	-1.5	1.81905	28.6024										41640	1.19288	1.68	0.9909	1.18202	0.9955	1.18751	0.497978	0.492491	0.497978	0.492491
	41641	1.24353		17.7	-3.4	1.74286	23.4622										41641	1.24353	1.57	0.9909	1.23221	0.9955	1.23793	0.33779	0.33207	0.33779	0.33207
	41642	1.25466		13	-1.2	1.86667	37.3536										41642	1.25466	1.7	0.9909	1.24325	0.9955	1.24902	0.456753	0.450982	0.456753	0.450982
	41643	0.819129		8.7	-2.2	1.9	46.1914										41643	0.819129	1.09	0.9909	0.811675	0.9955	0.815443	0.278325	0.274557	0.278325	0.274557
	41644	0.875503		13.7	-2.7	1.60476	31.9376										41644	0.875503	1.14	0.9909	0.867536	0.9955	0.871563	0.272464	0.268437	0.272464	0.268437
	41645	0.982822		13.3	0.1	1.44762	40.281										41645	0.982822	1.29	0.9909	0.973878	0.9955	0.978399	0.316122	0.311601	0.316122	0.311601
	41646	0.684518		8.6	5.7	1.75714	81.9636										41646	0.684518	0.99	0.9909	0.678289	0.9955	0.681438	0.311711	0.308562	0.311711	0.308562
	41647	0.725429		5.7	-0.6	1.47143	63.8345										41647	0.725429	0.86	0.9909	0.718827	0.9955	0.722164	0.141173	0.137836	0.141173	0.137836
	41648	0.883411		4.9	-4.5	1.70476	50.4988										41648	0.883411	0.95	0.9909	0.875372	0.9955	0.879435	0.0746282	0.0705646	0.0746282	0.0705646
	41649	0.84582		7.2	-5.5	1.78571	39.9183										41649	0.84582	1.09	0.9909	0.838123	0.9955	0.842014	0.251877	0.247986	0.251877	0.247986
	41650	0.557498		7.6	0.4	1.87619	60.2372										41650	0.557498	0.76	0.9909	0.552425	0.9955	0.554989	0.207575	0.205011	0.207575	0.205011
	41651	0.727845		9.1	-2.7	1.97143	43.3193										41651	0.727845	0.89	0.9909	0.721221	0.9955	0.72457	0.168779	0.16543	0.168779	0.16543
	41652	0.739971		5.6	-2.4	1.9619	56.2927										41652	0.739971	0.76	0.9909	0.733238	0.9955	0.736641	0.0267625	0.0233586	0.0267625	0.0233586
	41653	0.717399		6.9	-4.8	1.90952	42.9766										41653	0.717399	0.77	0.9909	0.710871	0.9955	0.714171	0.0591291	0.055829	0.0591291	0.055829
	41654	0.836409		8.3	-6.1	1.84762	35.3706										41654	0.836409	0.88	0.9909	0.828798	0.9955	0.832645	0.0512023	0.0473548	0.0512023	0.0473548
	41655	0.913931		11.3	0.3	1.57143	46.6175										41655	0.913931	1.09	0.9909	0.905614	0.9955	0.909818	0.184386	0.180182	0.184386	0.180182
	41656	1.06331		10.7	-3.2	2.07143	37.4866										41656	1.06331	1.15	0.9909	1.05364	0.9955	1.05853	0.0963623	0.0914711	0.0963623	0.0914711
	41657	0.961092		6.8	-4.6	1.61429	43.9336										41657	0.961092	1.09	0.9909	0.952347	0.9955	0.956768	0.137653	0.133232	0.137653	0.133232
	41658	0.82048		10.6	-5	1.51905	32.9503										41658	0.82048	0.98	0.9909	0.813013	0.9955	0.816787	0.166987	0.163213	0.166987	0.163213
	41659	1.17903		8.7	-1.4	1.57619	49.0044										41659	1.17903	1.31	0.9909	1.1683	0.9955	1.17372	0.1417	0.136276	0.1417	0.136276
	41660	1.08116		7.2	-8.3	1.845	32.158										41660	1.08116	1.08	0.9909	1.07132	0.9955	1.07629	0.00868122	0.0037079	0.00868122	0.0037079
	41661	1.03425		11.1	-8.9	1.45	23.5821										41661	1.03425	1.06	0.9909	1.02483	0.9955	1.02959	0.0351654	0.0304079	0.0351654	0.0304079
	41662	1.34778		17	-4.1	1.76	23.267										41662	1.34778	1.29	0.9909	1.33552	0.9955	1.34172	0.0455164	0.0517162	-0.0455164	-0.0517162
	41663	1.47044		21.8	-1.2	1.28	21.4203										41663	1.47044	1.36	0.9909	1.45706	0.9955	1.46383	0.0970621	0.103826	-0.0970621	-0.103826
	41664	1.30285		13.2	-1.2	1.225	36.8685										41664	1.30285	1.2	0.9909	1.29099	0.9955	1.29698	0.0909897	0.0969828	-0.0909897	-0.0969828
	41665	1.32391		9.2	-1	1.51	48.79										41665	1.32391	1.32	0.9909	1.31186	0.9955	1.31795	0.00813814	0.00204816	0.00813814	0.00204816
	41666	1.07486		14.2	-2.9	1.615	30.4602										41666	1.07486	0.98	0.9909	1.06508	0.9955	1.07002	0.0850763	0.0900207	-0.0850763	-0.0900207
	41667	0.949811		10.7	1.5	1.75	52.9069										41667	0.949811	1.02	0.9909	0.941168	0.9955	0.945537	0.0788324	0.0744633	0.0788324	0.0744633
	41668	0.645372		7.9	2.6	2.01	69.1256										41668	0.645372	0.63	0.9909	0.639499	0.9955	0.642468	0.00949905	0.0124678	-0.00949905	-0.0124678
	41669	0.474163		12.9	4.8	1.86	57.8096										41669	0.474163	0.62	0.9909	0.469848	0.9955	0.472029	0.150152	0.147971	0.150152	0.147971
	41670	0.997858		10.9	5.4	1.93	68.7853										41670	0.997858	1.13	0.9909	0.988777	0.9955	0.993367	0.141223	0.136633	0.141223	0.136633
	41671	0.896273		13.4	7	1.4	65.1652										41671	0.896273	0.91	0.9909	0.888117	0.9955	0.89224	0.0218833	0.0177605	0.0218833	0.0177605
	41672	0.859162		12.3	6	1.73333	65.3671										41672	0.859162	0.86	0.9909	0.851344	0.9955	0.855296	0.00865628	0.00470413	0.00865628	0.00470413
	41673	1.12977		9.8	1.9	1.7	57.8249										41673	1.12977	1.18	0.9909	1.11949	0.9955	1.12468	0.0605132	0.0553163	0.0605132	0.0553163
	41674	1.33635		5.3	-3.6	1.68571	52.5542										41674	1.33635	1.33	0.9909	1.32419	0.9955	1.33034	0.00580798	0.000339246	0.00580798	-0.000339246
	41675	0.522761		2.3	-0.8	1.8619	79.9156										41675	0.522761	0.62	0.9909	0.518003	0.9955	0.520408	0.101997	0.0995918	0.101997	0.0995918
	41676	0.523506		2.8	0.2	1.59524	82.9563										41676	0.523506	0.6	0.9909	0.518742	0.9955	0.52115	0.0812582	0.07885	0.0812582	0.07885
	41677	0.559278		0.7	-2.7	1.54762	77.9148										41677	0.559278	0.65	0.9909	0.554189	0.9955	0.556761	0.0958113	0.0932386	0.0958113	0.0932386
	41678	0.606959		1.7	-6.8	1.76667	53.1355										41678	0.606959	0.66	0.9909	0.601436	0.9955	0.604228	0.0585642	0.0557722	0.0585642	0.0557722
	41679	0.84108		-0.2	-2.5	1.55714	84.4245										41679	0.84108	0.81	0.9909	0.833426	0.9955	0.837295	0.0234264	0.0272953	-0.0234264	-0.0272953
	41680	1.01085		-0.7	-6.6	2.08095	64.2123										41680	1.01085	1.07	0.9909	1.00165	0.9955	1.0063	0.0683462	0.0636963	0.0683462	0.0636963
	41681	0.847566		1.4	-9.7	1.62857	43.2872										41681	0.847566	0.82	0.9909	0.839853	0.9955	0.843752	0.0198533	0.0237521	-0.0198533	-0.0237521
	41682	0.903979		3.7	-5.7	1.87619	50.1486										41682	0.903979	0.91	0.9909	0.895753	0.9955	0.899911	0.0142471	0.0100888	0.0142471	0.0100888
	41683	0.844359		5.4	-0.9	2.18095	63.7628	生育阶段风速平均值	生育阶段最低相对湿度平均值								41683	0.844359	0.82	0.9909	0.836676	0.9955	0.84056	0.0166758	0.0205598	-0.0166758	-0.0205598
	41684	1.10026	1.11546	7.7	-5.2	2.41429	39.4676	1.71223	47.4163								41684	1.10026	1.15	0.9909	1.09025	0.9955	1.09531	0.0597535	0.0546924	0.0597535	0.0546924
	41685	1.2555		9.7	-3.1	2.12381	40.381										41685	1.2555	1.28	0.9909	1.24407	0.9955	1.24985	0.0359258	0.0301505	0.0359258	0.0301505
	41686	0.759		5.7	2.1	2.32381	77.5996										41686	0.759	0.72	0.99421	0.754605	1.00595	0.763512	0.0346052	0.0435121	-0.0346052	-0.0435121
	41687	0.626798		3.8	0.6	2.04762	79.5616										41687	0.626798	0.6	0.99752	0.625243	1.01639	0.637071	0.0252432	0.0370709	-0.0252432	-0.0370709
	41688	0.76414		2.1	-1.8	1.9619	75.315										41688	0.76414	0.725	1.00083	0.764774	1.02684	0.784645	0.0397738	0.0596452	-0.0397738	-0.0596452
	41689	0.924484		8	-2.8	1.85238	46.3274										41689	0.924484	0.94	1.00414	0.928311	1.03728	0.958949	0.0116886	0.0189488	0.0116886	-0.0189488
	41690	1.22025		10.9	-2.9	1.99048	37.8289										41690	1.22025	1.075	1.00745	1.22934	1.04773	1.27848	0.154339	0.203484	-0.154339	-0.203484
	41691	1.46295		10.9	-1.7	1.88571	41.3521										41691	1.46295	1.49	1.01076	1.47869	1.05817	1.54805	0.0113059	0.0580527	0.0113059	-0.0580527
	41692	1.31916		12.4	3.3	2.01429	53.7541										41692	1.31916	1.34	1.01407	1.33772	1.06862	1.40967	0.00228003	0.0696735	0.00228003	-0.0696735
	41693	1.55854		13.2	3.2	1.91905	50.6491										41693	1.55854	1.57	1.01738	1.58563	1.07906	1.68176	0.0156254	0.111756	-0.0156254	-0.111756
	41694	1.406		12.2	5.6	1.98095	63.9986										41694	1.406	1.44	1.02069	1.43509	1.08951	1.53185	0.00490739	0.0918467	0.00490739	-0.0918467
	41695	0.874785		9.9	6.9	1.88095	81.5735										41695	0.874785	1.02	1.024	0.89578	1.09995	0.96222	0.12422	0.0577801	0.12422	0.0577801
	41696	0.810328		12.1	7.7	1.83333	74.4452										41696	0.810328	0.9	1.02731	0.832458	1.1104	0.899784	0.0675418	0.000215737	0.0675418	0.000215737
	41697	0.972398		13.2	7.1	2.21905	66.476										41697	0.972398	1.1	1.03062	1.00217	1.12084	1.0899	0.0978268	0.0100971	0.0978268	0.0100971
	41698	1.28919		8.3	3.4	2.15	71.1992										41698	1.28919	1.41	1.03393	1.33293	1.13129	1.45844	0.0770668	0.0484423	0.0770668	-0.0484423
	41699	1.07514		7.9	2.1	1.75714	66.7028										41699	1.07514	1.28	1.03724	1.11518	1.14173	1.22752	0.16482	0.0524785	0.16482	0.0524785
	41700	1.11316		10.2	-0.5	1.97619	47.3218										41700	1.11316	1.23	1.04055	1.1583	1.15218	1.28256	0.0716982	0.0525587	0.0716982	-0.0525587
	41701	2.01302		14	-0.1	2.28095	37.9311										41701	2.01302	2.21	1.04386	2.10131	1.16262	2.34038	0.108687	0.130379	0.108687	-0.130379
	41702	2.12457		15.2	5	1.97619	50.4976										41702	2.12457	2.34	1.04717	2.22478	1.17307	2.49226	0.115215	0.152257	0.115215	-0.152257
	41703	2.20312		11.2	2.5	2.1619	54.9734										41703	2.20312	2.36	1.05048	2.31433	1.18351	2.60741	0.0456674	0.247414	0.0456674	-0.247414
	41704	1.56265		9.8	4.4	2.09	69.0362										41704	1.56265	2.1	1.05379	1.6467	1.19396	1.86573	0.453299	0.234271	0.453299	0.234271
	41705	1.56713		11.3	-0.6	2.015	43.6583										41705	1.56713	2.17	1.0571	1.65661	1.2044	1.88745	0.513385	0.282547	0.513385	0.282547
	41706	1.79465		12.7	1.9	2.4	47.7048										41706	1.79465	2.46	1.06041	1.90307	1.21485	2.18023	0.55693	0.279773	0.55693	0.279773
	41707	2.17246		16.2	-1.4	2.135	29.9351										41707	2.17246	2.68	1.06372	2.31089	1.22529	2.6619	0.369106	0.0181011	0.369106	0.0181011
	41708	2.70465		17.6	0.7	2.425	31.9294										41708	2.70465	3.22	1.06703	2.88594	1.23574	3.34223	0.334062	0.122225	0.334062	-0.122225
	41709	1.70221		2.9	2.8	2.51	99.2919										41709	1.70221	2.08	1.07034	1.82195	1.24618	2.12126	0.258055	0.0412623	0.258055	-0.0412623
	41710	1.50385		15.7	6.6	2.045	54.6421										41710	1.50385	1.82	1.07365	1.61461	1.25663	1.88978	0.205391	0.0697757	0.205391	-0.0697757
	41711	2.509		11.8	0.9	2.35	47.1028										41711	2.509	3.31	1.07696	2.7021	1.26707	3.17908	0.607903	0.130916	0.607903	0.130916
	41712	2.38808		17.8	1.1	2.71	32.4537										41712	2.38808	3.2	1.08027	2.57977	1.27752	3.05081	0.620225	0.149188	0.620225	0.149188
	41713	3.19816		21.9	3.7	2.605	30.3003										41713	3.19816	4.37	1.08358	3.46547	1.28796	4.11911	0.904534	0.250894	0.904534	0.250894
	41714	3.28999		24.5	3.6	2.432	25.715										41714	3.28999	4.61	1.08689	3.57585	1.29841	4.27173	1.03415	0.338266	1.03415	0.338266
拔节	41715	3.40418		26.2	3.6	2.26	23.2448									拔节	41715	3.40418	4.76	1.0902	3.71123	1.30885	4.45556	1.04877	0.304444	1.04877	0.304444
	41716	3.67642		20.9	10.1	2.3195	50.0134										41716	3.67642	5.01	1.09351	4.0202	1.3193	4.85028	0.9898	0.159719	0.9898	0.159719
	41717	2.10396		16.6	6.7	2.39	51.9496										41717	2.10396	2.88	1.09682	2.30767	1.32974	2.79772	0.572334	0.0822793	0.572334	0.0822793
	41718	2.30748		15.1	3.1	2.20952	44.464										41718	2.30748	2.99	1.10013	2.53853	1.34019	3.09245	0.45147	0.102452	0.45147	-0.102452
	41719	2.94825		17.8	1.9	2.31429	34.3742										41719	2.94825	4.11	1.10344	3.25322	1.35063	3.982	0.856782	0.128003	0.856782	0.128003
	41720	3.10498		20.9	0.3	1.84286	25.2558										41720	3.10498	4.47	1.10675	3.43643	1.36108	4.2261	1.03357	0.243896	1.03357	0.243896
	41721	3.32212		21.7	6	2.11429	36.0216										41721	3.32212	4.6	1.11006	3.68775	1.37152	4.55635	0.912247	0.0436457	0.912247	0.0436457
	41722	1.93006		19.9	12.1	1.80952	60.7544										41722	1.93006	2.97	1.11337	2.14887	1.38197	2.66727	0.821131	0.302726	0.821131	0.302726
	41723	1.30049		16.4	14	1.68905	85.7038										41723	1.30049	1.87	1.11668	1.45223	1.39241	1.81081	0.417769	0.0591853	0.417769	0.0591853
	41724	2.29981		21.9	10.7	2.0381	48.9663										41724	2.29981	3.16	1.11999	2.57577	1.40286	3.2263	0.584234	0.0663027	0.584234	-0.0663027
	41725	3.28003		25.1	9.8	1.68571	38.0206										41725	3.28003	4.38	1.1233	3.68445	1.4133	4.63566	0.695547	0.25566	0.695547	-0.25566
	41726	2.99922		27.2	13.3	1.98095	42.3414										41726	2.99922	4.17	1.12661	3.37895	1.42375	4.27012	0.79105	0.100123	0.79105	-0.100123
	41727	2.50381		22.6	15.3	2.29524	63.4008										41727	2.50381	3.57	1.12992	2.8291	1.43419	3.59093	0.7409	0.0209328	0.7409	-0.0209328
	41728	2.8656		21.6	11.4	1.95238	52.2461										41728	2.8656	3.78	1.13323	3.24738	1.44464	4.13974	0.532619	0.359742	0.532619	-0.359742
	41729	3.15373		19.4	10.8	2.21905	57.4994	2.11496	52.087								41729	3.15373	4.56	1.13654	3.58434	1.45508	4.58893	0.97566	0.028929	0.97566	-0.028929
	41730	3.14464		20.4	5.1	1.91429	36.6495										41730	3.14464	4.54	1.13985	3.58441	1.46553	4.60854	0.955585	0.0685446	0.955585	-0.0685446
	41731	3.15019		22.7	5.5	2.1381	32.7392										41731	3.15019	4.41	1.14	3.59121	1.4657	4.61723	0.818786	0.20723	0.818786	-0.20723
	41732	2.57492		21.9	10.5	1.79048	48.3175										41732	2.57492	3.59	1.14	2.93541	1.4657	3.77406	0.654595	0.184056	0.654595	-0.184056
	41733	3.45103		21.9	3.8	1.88095	30.5147										41733	3.45103	4.69	1.14	3.93418	1.4657	5.05818	0.75582	0.368182	0.75582	-0.368182
	41734	3.66493		17.3	6.5	2.00476	49.0146										41734	3.66493	5.08	1.14	4.17802	1.4657	5.37168	0.901982	0.291685	0.901982	-0.291685
	41735	2.91006		17.7	4.2	1.915	40.7223										41735	2.91006	3.94	1.14	3.31747	1.4657	4.26528	0.622531	0.325275	0.622531	-0.325275
	41736	2.64064		21.9	6.4	2.49	36.582										41736	2.64064	3.44	1.14	3.01033	1.4657	3.87039	0.429667	0.43039	0.429667	-0.43039
	41737	3.41179		34.5	12.5	2.34286	26.5029										41737	3.41179	4.64	1.14	3.88944	1.4657	5.00066	0.750562	0.360657	0.750562	-0.360657
抽灌	41738	3.64602		27.1	9.3	1.8619	32.6669									抽灌	41738	3.64602	5.08	1.14	4.15647	1.4657	5.34398	0.923533	0.263976	0.923533	-0.263976
	41739	3.67824		27.7	10.7	2.11905	34.6426										41739	3.67824	5.15	1.14	4.1932	1.4657	5.3912	0.956801	0.241203	0.956801	-0.241203
	41740	2.44785		22.1	11.6	2.20952	51.3515										41740	2.44785	3.72	1.14	2.79055	1.4657	3.58781	0.929455	0.132191	0.929455	0.132191
	41741	1.49472		14.9	10.2	2.52857	73.4489										41741	1.49472	2.22	1.14	1.70398	1.4657	2.19081	0.516024	0.0291948	0.516024	0.0291948
	41742	2.01546		20.1	12.3	1.72857	60.8022										41742	2.01546	3.14	1.14	2.29762	1.4657	2.95406	0.842375	0.18594	0.842375	0.18594
	41743	3.17681		23.1	7.1	1.63333	35.6896										41743	3.17681	4.61	1.14	3.62157	1.4657	4.65625	0.988435	0.0462525	0.988435	-0.0462525
	41744	2.23343		21.2	12.2	1.71429	56.4466										41744	2.23343	3.19	1.14	2.54612	1.4657	3.27355	0.643885	0.0835451	0.643885	-0.0835451
	41745	2.00356		20.5	11.9	1.84762	57.7757										41745	2.00356	2.64	1.14	2.28406	1.4657	2.93662	0.355938	0.296622	0.355938	-0.296622
	41746	1.65232		21.5	11.9	1.80476	54.3336										41746	1.65232	2.42	1.14	1.88365	1.4657	2.42181	0.53635	0.0018117	0.53635	-0.0018117
	41747	1.9868		19.3	13.5	2.38095	69.1186										41747	1.9868	2.59	1.14	2.26495	1.4657	2.91205	0.325053	0.322046	0.325053	-0.322046
	41748	2.0059		17.6	10.6	2.2	63.5092										41748	2.0059	3.02	1.14	2.28672	1.4657	2.94005	0.733275	0.0799542	0.733275	0.0799542
	41749	2.37715		20.6	9.4	2.12857	48.6062										41749	2.37715	3.59	1.14	2.70995	1.4657	3.48419	0.880051	0.105813	0.880051	0.105813
	41750	1.64761		17.3	10.9	1.74286	66.0301										41750	1.64761	2.79	1.14	1.87828	1.4657	2.4149	0.911724	0.375097	0.911724	0.375097
	41751	2.91327		22.3	9.9	2.14286	45.2993										41751	2.91327	4.41	1.14	3.32113	1.4657	4.26998	1.08887	0.14002	1.08887	0.14002
	41752	3.58567		23.4	8.9	2.11905	39.6204										41752	3.58567	5.47	1.14	4.08767	1.4657	5.25552	1.38233	0.214481	1.38233	0.214481
	41753	3.24978		22.4	11.3	1.91429	49.4308										41753	3.24978	5.14	1.14	3.70475	1.4657	4.76321	1.43525	0.376791	1.43525	0.376791
	41754	1.73005		20.7	16	2.54286	74.4728										41754	1.73005	2.92	1.14	1.97225	1.4657	2.53573	0.947747	0.384271	0.947747	0.384271
	41755	1.65256		17.7	15.1	1.82381	84.7426										41755	1.65256	2.63	1.14	1.88392	1.4657	2.42215	0.746085	0.207847	0.746085	0.207847
	41756	1.80659		19.2	13.4	2.09524	69.0985										41756	1.80659	2.84	1.14	2.05951	1.4657	2.64792	0.780485	0.192078	0.780485	0.192078
	41757	3.24981		22.7	9.8	1.94762	43.9167										41757	3.24981	4.78	1.14	3.70478	1.4657	4.76324	1.07522	0.0167556	1.07522	0.0167556
乳熟	41758	3.95652		23.7	9.2	2.0381	39.7073									乳熟	41758	3.95652	5.71	1.14	4.51043	1.4657	5.79907	1.19957	0.0890733	1.19957	-0.0890733
	41759	3.59649		25.9	8.6	1.95714	33.439										41759	3.59649	5.27	1.14	4.1	1.4657	5.27137	1.17	0.00137115	1.17	-0.00137115
	41760	3.98345		28.8	12.7	2.12857	37.0903										41760	3.98345	5.74	1.14	4.54114	1.4657	5.83855	1.19886	0.0985466	1.19886	-0.0985466
	41761	3.22378		22.7	16.2	1.59524	66.7538										41761	3.22378	4.99	1.14	3.67511	1.4657	4.72509	1.31489	0.264908	1.31489	0.264908
	41762	3.76506		24	9.2	1.9619	38.9979										41762	3.76506	5.54	1.14	4.29216	1.4657	5.51844	1.24784	0.0215577	1.24784	0.0215577
	41763	2.78695		21.7	14.4	1.7619	63.197										41763	2.78695	4.13	1.14	3.17713	1.4657	4.08484	0.952874	0.045163	0.952874	0.045163
	41764	3.64929		22.5	4.4	2.18095	30.6886	2.01674	49.1977								41764	3.64929	5.31	1.14	4.16019	1.4657	5.34876	1.14981	0.0387649	1.14981	-0.0387649
	41765	4.06213		26.1	8.4	1.44048	32.6007										41765	4.06213	6.04	1.14	4.63083	1.4657	5.95386	1.40917	0.0861391	1.40917	0.0861391
	41766	4.35316		29.1	10.5	1.36667	31.5153										41766	4.35316	6.28	1.0965	4.77323	1.4188	6.17626	1.50677	0.103743	1.50677	0.103743
	41767	4.31066		26.6	13.4	1.53333	44.1466										41767	4.31066	6.25	1.053	4.53912	1.3719	5.91379	1.71088	0.336212	1.71088	0.336212
	41768	5.16539		27.4	14.6	2.09524	45.5338										41768	5.16539	7.1	1.0095	5.21446	1.325	6.84414	1.88554	0.255864	1.88554	0.255864
	41769	2.09419		20.7	15.5	1.95714	72.1274										41769	2.09419	2.71	0.966	2.02299	1.2781	2.67658	0.687014	0.0334173	0.687014	0.0334173
	41770	2.20962		20.7	13.7	1.89524	64.2113										41770	2.20962	2.35	0.9225	2.03838	1.2312	2.72049	0.311623	0.370487	0.311623	-0.370487
	41771	3.71786		28.7	12.4	1.87143	36.5781										41771	3.71786	4.51	0.879	3.268	1.1843	4.40306	1.242	0.106938	1.242	0.106938
	41772	3.04326		29.4	12	1.61905	34.2155										41772	3.04326	3.11	0.8355	2.54265	1.1374	3.46141	0.567353	0.351408	0.567353	-0.351408
	41773	3.11545		27.3	19.3	1.7	61.7008										41773	3.11545	3.82	0.792	2.46744	1.0905	3.3974	1.35256	0.422599	1.35256	0.422599
	41774	4.73114		27.6	11.9	1.51905	37.7315										41774	4.73114	4.78	0.7485	3.54126	1.0436	4.93742	1.23874	0.157415	1.23874	-0.157415
	41775	3.69302		28.2	10.7	1.84762	33.6482										41775	3.69302	3.68	0.705	2.60358	0.9967	3.68083	1.07642	0.000831851	1.07642	-0.000831851
	41776	2.91454		27.7	15.4	1.7975	47.1075										41776	2.91454	2.48	0.6615	1.92797	0.9498	2.76823	0.55203	0.288232	0.55203	-0.288232
	41777	2.77832		26.7	16	1.81429	51.9055										41777	2.77832	2.25	0.618	1.717	0.9029	2.50854	0.533001	0.258542	0.533001	-0.258542
	41778	3.03232		25.6	15.4	1.78571	53.3014										41778	3.03232	2.58	0.5745	1.74207	0.856	2.59567	0.837932	0.0156661	0.837932	-0.0156661
	41779	3.97645		31	14.9	1.6381	37.7154										41779	3.97645	3.61	0.531	2.1115	0.8091	3.21735	1.4985	0.392652	1.4985	0.392652
	41780	3.43835		31.2	16.2	1.6	40.5292										41780	3.43835	2.73	0.4875	1.67619	0.7622	2.62071	1.05381	0.109292	1.05381	0.109292
	41781	4.30524		32.2	16.7	1.72381	39.5359										41781	4.30524	3.19	0.444	1.91153	0.7153	3.07954	1.27847	0.110464	1.27847	0.110464
收获	41782	4.40479		30.1	17.7	1.78095	47.4609	1.72142	45.0869							收获	41782	4.40479	2.66	0.4005	1.76412	0.6684	2.94416	0.895883	0.284159	0.895883	-0.284159
																			458.16		392.862		462.244	93.2573	39.8204	65.2976	-4.08387

## Sheet: 双作物系数
										KCBINI		KCBMID		KCBEND						FEW								TEW=25	REW=9							DE,END
	日期	参考作物蒸发蒸腾量		最高气温	最低气温	2m高处风速	最低相对湿度			推荐值	调整值	推荐值	调整值	推荐值	调整值		KCB	KCMAX	KCMAX-KCB	FC	1-FC	FW	FEW	FEW*KCMAX	进雨量	灌水量	渗漏量	ET0	P-RO	I/FW	DPE	KR	KE	E	E/FEW	16	KC	ETC
播种	2017-06-09	4.03314		33.7	20.6	1.59333	46.3875			0.15	0.15	1.15	1.0422	0.5	0.388406	2017-06-09	0.15	1.11799	0.967987	0	1	1	1	1.11799			0	4.03314	0	0	0	0.5625	0.544493	2.19601	2.19601	18.196	0.694493	2.80098
	2017-06-10	2.42032		28.8	21.1	0.94	63.1962									2017-06-10	0.15	1.11799	0.967987	0	1	1	1	1.11799			0	2.42032	0	0	0	0.425249	0.411636	0.996288	0.996288	19.1923	0.561636	1.35934
	2017-06-11	3.07421		29.2	19.3	0.653333	55.2503									2017-06-11	0.15	1.11799	0.967987	0	1	1	1	1.11799			0	3.07421	0	0	0	0.362981	0.351361	1.08016	1.08016	20.2725	0.501361	1.54129
	2017-06-12	3.37468		28.3	21.1	1.33333	65.0552									2017-06-12	0.15	1.11799	0.967987	0	1	1	1	1.11799			0	3.37468	0	0	0	0.295471	0.286012	0.965201	0.965201	21.2377	0.436012	1.4714
	2017-06-13	3.72319		28.6	18.8	0.906667	55.4451			KCMAX						2017-06-13	0.15	1.11799	0.967987	0	1	1	1	1.11799			0	3.72319	0	0	0	0.235146	0.227618	0.847467	0.847467	22.0851	0.377618	1.40595
出苗	2017-06-14	3.39908		29.6	18.6	0.973333	51.6836				计算值	KCB+0.05				2017-06-14	0.15	1.11799	0.967987	0	1	1	1	1.11799			0	3.39908	0	0	0	0.18218	0.176347	0.599418	0.599418	22.6845	0.326347	1.10928
	2017-06-15	2.78266		30.6	18.4	0.126667	48.1971			初始生长期	1.16562	0.2				2017-06-15	0.15	1.11799	0.967987	0	1	1	1	1.11799			0	2.78266	0	0	0	0.144716	0.140083	0.389804	0.389804	23.0743	0.290083	0.807203
	2017-06-16	4.05631		31.7	17.1	0.9	41.7143			快速发育期	1.12572					2017-06-16	0.15	1.11799	0.967987	0	1	1	1	1.11799			0	4.05631	0	0	0	0.120353	0.1165	0.472561	0.472561	23.5469	0.2665	1.08101
	2017-06-17	4.33031		30.7	15.9	1.24	40.9087			生育中期	1.0922	1.0922				2017-06-17	0.15	1.11799	0.967987	0	1	1	1	1.11799		37.5	13.9531	4.33031	0	37.5	13.9531	1	0.967987	4.19169	4.19169	4.19169	1.11799	4.84123
	2017-06-18	4.84352		30.7	15.9	2.32	40.9087			成熟期	1.08841	0.438406				2017-06-18	0.15	1.11799	0.967987	0	1	1	1	1.11799			0	4.84352	0	0	0	1	0.967987	4.68846	4.68846	8.88015	1.11799	5.41499
	2017-06-19	3.45412		31.2	20.4	1.00667	52.7467				1.11799					2017-06-19	0.15	1.11799	0.967987	0	1	1	1	1.11799			0	3.45412	0	0	0	1	0.967987	3.34354	3.34354	12.2237	1.11799	3.86166
	2017-06-20	3.13112		33.4	22.2	0.32	52.0271									2017-06-20	0.15	1.11799	0.967987	0	1	1	1	1.11799			0	3.13112	0	0	0	0.798519	0.772956	2.42022	2.42022	14.6439	0.922956	2.88989
	2017-06-21	3.54074		32.4	22.2	1.62	55.0311			生育阶段	初始生长期	快速发育期	生育中期	成熟期		2017-06-21	0.15	1.11799	0.967987	0	1	1	1	1.11799			0	3.54074	0	0	0	0.647256	0.626535	2.2184	2.2184	16.8623	0.776535	2.74951
	2017-06-22	4.37201		29.9	21.8	2.11333	61.9105			阶段天数（d）	16	28	32	25		2017-06-22	0.15	1.11799	0.967987	0	1	1	1	1.11799			0	4.37201	0	0	0	0.508606	0.492324	2.15244	2.15244	19.0148	0.642324	2.80825
	2017-06-23	3.04948		32.7	22.1	1.42667	53.7813			2m高处的平均风速u2（m/s）	1.13583	0.954762	0.684167	0.740267		2017-06-23	0.15	1.11799	0.967987	0	1	1	1	1.11799			0	3.04948	0	0	0	0.374078	0.362103	1.10423	1.10423	20.119	0.512103	1.56165
	2017-06-24	2.59563		31.7	22.1	0.7	56.9032	1.13583	52.5717	最低相对湿度RHmin（%）	52.5717	59.8797	61.8676	62.9368		2017-06-24	0.15	1.11799	0.967987	0	1	1	1	1.11799			0	2.59563	0	0	0	0.305064	0.295298	0.766483	0.766483	20.8855	0.445298	1.15583
	2017-06-25	3.99276		31.2	20.6	0.786667	53.4012			夏玉米平均株高h（m）	0.365	1.059	2.082	2.219		2017-06-25	0.180759	1.11799	0.937228	0.00511632	0.994884	1	0.994884	1.11227			0	3.99276	0	0	0	0.257159	0.241016	0.962321	0.96727	21.8527	0.421775	1.68405
	2017-06-26	3.90808		32.8	20.2	0.82	47.5953									2017-06-26	0.211517	1.11799	0.90647	0.0147701	0.98523	1	0.98523	1.10147			0	3.90808	0	0	0	0.196704	0.178306	0.696835	0.707282	22.56	0.389824	1.52346
	2017-06-27	3.51091		33.7	20.9	0.54	47.2519									2017-06-27	0.242276	1.11799	0.875711	0.0274609	0.972539	1	0.972539	1.08729			0	3.51091	0	0	0	0.152499	0.133545	0.468866	0.482105	23.0421	0.375821	1.31948
	2017-06-28	4.34299		33.2	21.7	1.45333	51.0329									2017-06-28	0.273034	1.11799	0.844952	0.0426392	0.957361	1	0.957361	1.07032		50	26.9579	4.34299	0	50	26.9579	1	0.844952	3.66962	3.83306	3.83306	1.11799	4.8554
	2017-06-29	4.04342		33	22.1	0.993333	52.8829									2017-06-29	0.303793	1.11799	0.814194	0.0599836	0.940016	1	0.940016	1.05093			0	4.04342	0	0	0	1	0.814194	3.29213	3.5022	7.33526	1.11799	4.52049
	2017-06-30	2.90659		30.1	24.2	0.966667	70.7663									2017-06-30	0.334552	1.11799	0.783435	0.0792757	0.920724	1	0.920724	1.02936			0	2.90659	0	0	0	1	0.783435	2.27713	2.47319	9.80845	1.11799	3.24953
	2017-07-01	2.44949		27.6	23.1	0.54	76.5405									2017-07-01	0.36531	1.11799	0.752676	0.100354	0.899646	1	0.899646	1.00579	9.1		0	2.44949	9.1	0	0	0.949472	0.714645	1.75051	1.94578	2.65423	1.07996	2.64534
	2017-07-02	2.35077		29.8	22.3	0.88	64.1931									2017-07-02	0.396069	1.11799	0.721918	0.123093	0.876907	1	0.876907	0.98037			0	2.35077	0	0	0	1	0.721918	1.69706	1.93528	4.58951	1.11799	2.62813
	2017-07-03	3.0705		33	22.8	0.1	55.1799									2017-07-03	0.426828	1.11799	0.691159	0.147391	0.852609	1	0.852609	0.953205			0	3.0705	0	0	0	1	0.691159	2.12221	2.48907	7.07859	1.11799	3.43278
	2017-07-04	3.87031		34.6	23.5	0.786667	52.6502									2017-07-04	0.457586	1.11799	0.660401	0.173164	0.826836	1	0.826836	0.924392			0	3.87031	0	0	0	1	0.660401	2.55595	3.09125	10.1698	1.11799	4.32695
	2017-07-05	3.80815		34.5	23.4	0.613333	52.6249									2017-07-05	0.488345	1.11799	0.629642	0.20034	0.79966	1	0.79966	0.894009			0	3.80815	0	0	0	0.926885	0.583606	2.22246	2.77926	12.9491	1.07195	4.08215
	2017-07-06	3.00906		34.7	26.1	1.52667	61.1445									2017-07-06	0.519103	1.11799	0.598883	0.228858	0.771142	1	0.771142	0.862127			0	3.00906	0	0	0	0.753182	0.451068	1.35729	1.76011	14.7092	0.970172	2.91931
	2017-07-07	2.64737		29.7	25.1	0.626667	76.4086									2017-07-07	0.549862	1.11799	0.568125	0.258663	0.741337	1	0.741337	0.828805			0	2.64737	0	0	0	0.643175	0.365404	0.96736	1.30489	16.0141	0.915266	2.42305
	2017-07-08	3.14608		32.6	26.1	1.37333	68.7495									2017-07-08	0.580621	1.11799	0.537366	0.289708	0.710292	1	0.710292	0.794097			0	3.14608	0	0	0	0.56162	0.301796	0.949472	1.33674	17.3508	0.882416	2.77615
	2017-07-09	2.75011		28.4	24.1	0.466667	77.5906									2017-07-09	0.611379	1.11799	0.506608	0.321951	0.678049	1	0.678049	0.75805			0	2.75011	0	0	0	0.478074	0.242196	0.666066	0.982327	18.3331	0.853575	2.34743
拔节	2017-07-10	3.36995		32.5	22.9	0.426667	57.097									2017-07-10	0.642138	1.11799	0.475849	0.355353	0.644647	1	0.644647	0.720707			0	3.36995	0	0	0	0.416679	0.198276	0.66818	1.0365	19.3696	0.840414	2.83215
	2017-07-11	4.13007		34.1	23.7	1.73333	54.7885									2017-07-11	0.672897	1.11799	0.44509	0.389879	0.610121	1	0.610121	0.682107			0	4.13007	0	0	0	0.351897	0.156626	0.646875	1.06024	20.4299	0.829522	3.42598
	2017-07-12	4.12409		34.2	25.4	0.753333	60.3118									2017-07-12	0.703655	1.11799	0.414332	0.425498	0.574502	1	0.574502	0.642286			0	4.12409	0	0	0	0.285632	0.118346	0.488071	0.849554	21.2794	0.822002	3.39001
	2017-07-13	4.22134		34.8	26.8	2.01333	63.3669									2017-07-13	0.734414	1.11799	0.383573	0.46218	0.53782	1	0.53782	0.601275			0	4.22134	0	0	0	0.232535	0.0891941	0.376519	0.700084	21.9795	0.823608	3.47673
	2017-07-14	3.6458		33.6	25.7	2.04	63.4819									2017-07-14	0.765172	1.11799	0.352814	0.4999	0.5001	1	0.5001	0.559105			0	3.6458	0	0	0	0.18878	0.0666042	0.242825	0.485554	22.4651	0.831777	3.03249
	2017-07-15	2.82459		35.2	24.8	0.906667	55.06									2017-07-15	0.795931	1.11799	0.322056	0.538632	0.461368	1	0.461368	0.515803			0	2.82459	0	0	0	0.158432	0.0510241	0.144122	0.31238	22.7775	0.846955	2.3923
	2017-07-16	3.58067		32.4	24.2	0.693333	62.0961									2017-07-16	0.82669	1.11799	0.291297	0.578354	0.421646	1	0.421646	0.471395			0	3.58067	0	0	0	0.138909	0.0404637	0.144887	0.343623	23.1211	0.867153	3.10499
	2017-07-17	2.57191		34.8	26	0.52	60.4486									2017-07-17	0.857448	1.11799	0.260539	0.619043	0.380957	1	0.380957	0.425905			0	2.57191	0	0	0	0.117432	0.0305956	0.0786891	0.206556	23.3276	0.888044	2.28397
	2017-07-18	4.19296		36.6	26	1.26	54.752									2017-07-18	0.888207	1.11799	0.22978	0.66068	0.33932	1	0.33932	0.379355			0	4.19296	0	0	0	0.104523	0.0240172	0.100703	0.296779	23.6244	0.912224	3.82492
	2017-07-19	4.18375		35.1	26.4	1.09333	60.8746									2017-07-19	0.918965	1.11799	0.199021	0.703246	0.296754	1	0.296754	0.331767			0	4.18375	0	0	0	0.0859738	0.0171106	0.0715865	0.241232	23.8657	0.936076	3.91631
	2017-07-20	4.75479		35.2	26.7	1.52667	61.618									2017-07-20	0.949724	1.11799	0.168263	0.746723	0.253277	1	0.253277	0.28316			0	4.75479	0	0	0	0.0708968	0.0119293	0.0567213	0.22395	24.0896	0.961653	4.57246
	2017-07-21	4.7102		35.7	27.1	0.94	61.3684									2017-07-21	0.980483	1.11799	0.137504	0.791095	0.208905	1	0.208905	0.233553			0	4.7102	0	0	0	0.0569	0.00782398	0.0368525	0.176408	24.266	0.988307	4.65513
	2017-07-22	4.53046		37.4	26.3	0.353333	53.3543	0.954762	59.8797							2017-07-22	1.01124	1.11799	0.106745	0.836346	0.163654	1	0.163654	0.182963			0	4.53046	0	0	0	0.0458745	0.00489689	0.0221852	0.135562	24.4016	1.01614	4.60357
	2017-07-23	4.43627		38.1	25.9	0.386667	50.1695									2017-07-23	1.042	1.11799	0.0759868	0.846321	0.153679	1	0.153679	0.171811			0	4.43627	0	0	0	0.0374019	0.00284205	0.0126081	0.0820418	24.4836	1.04484	4.6352
	2017-07-24	4.60534		37.5	25.5	0.46	50.6125									2017-07-24	1.042	1.11799	0.0759868	0.846321	0.153679	1	0.153679	0.171811			0	4.60534	0	0	0	0.0322742	0.00245242	0.0112942	0.0734922	24.5571	1.04445	4.81005
	2017-07-25	4.40305		38.7	26.1	0.546667	49.1502									2017-07-25	1.042	1.11799	0.0759868	0.846321	0.153679	1	0.153679	0.171811		47.5	22.9429	4.40305	0	47.5	22.9429	1	0.0759868	0.334574	2.17709	2.17709	1.11799	4.92255
	2017-07-26	4.18704		37.4	28.8	0.813333	61.7453									2017-07-26	1.042	1.11799	0.0759868	0.846321	0.153679	1	0.153679	0.171811			0	4.18704	0	0	0	1	0.0759868	0.31816	2.07029	4.24738	1.11799	4.68105
	2017-07-27	4.12634		39.1	28.8	0.82	56.3318									2017-07-27	1.042	1.11799	0.0759868	0.846321	0.153679	1	0.153679	0.171811			0	4.12634	0	0	0	1	0.0759868	0.313547	2.04027	6.28766	1.11799	4.61319
抽雄	2017-07-28	3.51562		35.6	26	1.20667	57.8377									2017-07-28	1.042	1.11799	0.0759868	0.846321	0.153679	1	0.153679	0.171811			0	3.51562	0	0	0	1	0.0759868	0.267141	1.7383	8.02596	1.11799	3.93042
	2017-07-29	3.36828		33.9	26.7	0.78	66.2241									2017-07-29	1.042	1.11799	0.0759868	0.846321	0.153679	1	0.153679	0.171811			0	3.36828	0	0	0	1	0.0759868	0.255945	1.66545	9.69141	1.11799	3.7657
	2017-07-30	3.63154		34.4	26.2	1.08667	62.5384									2017-07-30	1.042	1.11799	0.0759868	0.846321	0.153679	1	0.153679	0.171811			0	3.63154	0	0	0	0.956787	0.0727032	0.264024	1.71803	11.4094	1.1147	4.04809
	2017-07-31	3.08549		30.7	25.5	2.25333	73.8913									2017-07-31	1.042	1.11799	0.0759868	0.846321	0.153679	1	0.153679	0.171811	17.6		6.19056	3.08549	17.6	0	6.19056	1	0.0759868	0.234457	1.52563	1.52563	1.11799	3.44954
	2017-08-01	2.77211		31.7	25.9	1.08	71.4822									2017-08-01	1.042	1.11799	0.0759868	0.846321	0.153679	1	0.153679	0.171811			0	2.77211	0	0	0	1	0.0759868	0.210644	1.37068	2.8963	1.11799	3.09919
	2017-08-02	2.68484		31.1	25.4	2.24	71.7989									2017-08-02	1.042	1.11799	0.0759868	0.846321	0.153679	1	0.153679	0.171811			0	2.68484	0	0	0	1	0.0759868	0.204012	1.32752	4.22383	1.11799	3.00161
	2017-08-03	2.42925		32.6	26.1	0.413333	68.7495									2017-08-03	1.042	1.11799	0.0759868	0.846321	0.153679	1	0.153679	0.171811			0	2.42925	0	0	0	1	0.0759868	0.184591	1.20115	5.42497	1.11799	2.71587
	2017-08-04	3.02279		34.8	27	0.273333	64.1153									2017-08-04	1.042	1.11799	0.0759868	0.846321	0.153679	1	0.153679	0.171811			0	3.02279	0	0	0	1	0.0759868	0.229692	1.49462	6.9196	1.11799	3.37944
	2017-08-05	3.81282		34.9	26.5	0.42	61.9149									2017-08-05	1.042	1.11799	0.0759868	0.846321	0.153679	1	0.153679	0.171811			0	3.81282	0	0	0	1	0.0759868	0.289724	1.88526	8.80485	1.11799	4.26268
	2017-08-06	3.85714		35.8	25.6	0.166667	55.8664									2017-08-06	1.042	1.11799	0.0759868	0.846321	0.153679	1	0.153679	0.171811			0	3.85714	0	0	0	1	0.0759868	0.293092	1.90717	10.712	1.11799	4.31223
	2017-08-07	3.04959		35.7	24.8	0.513333	53.5641									2017-08-07	1.042	1.11799	0.0759868	0.846321	0.153679	1	0.153679	0.171811			0	3.04959	0	0	0	0.892999	0.0678561	0.206933	1.34653	12.0585	1.10986	3.3846
	2017-08-08	2.57522		29.7	24.3	0.08	72.845									2017-08-08	1.042	1.11799	0.0759868	0.846321	0.153679	1	0.153679	0.171811			0	2.57522	0	0	0	0.808841	0.0614612	0.158276	1.02992	13.0885	1.10346	2.84166
	2017-08-09	3.46167		32.3	22.7	0.826667	57.0487									2017-08-09	1.042	1.11799	0.0759868	0.846321	0.153679	1	0.153679	0.171811	10.7		0	3.46167	10.7	0	0	1	0.0759868	0.263041	1.71163	4.10009	1.11799	3.8701
	2017-08-10	3.55437		33.8	21.3	0.52	48.1569									2017-08-10	1.042	1.11799	0.0759868	0.846321	0.153679	1	0.153679	0.171811			0	3.55437	0	0	0	1	0.0759868	0.270086	1.75747	5.85756	1.11799	3.97374
	2017-08-11	3.05225		33.7	24.6	0.66	59.1293									2017-08-11	1.042	1.11799	0.0759868	0.846321	0.153679	1	0.153679	0.171811			0	3.05225	0	0	0	1	0.0759868	0.231931	1.50919	7.36675	1.11799	3.41238
	2017-08-12	2.63062		29	22.5	1.36	68.0431									2017-08-12	1.042	1.11799	0.0759868	0.846321	0.153679	1	0.153679	0.171811			0	2.63062	0	0	0	1	0.0759868	0.199893	1.30072	8.66747	1.11799	2.941
	2017-08-13	2.24458		26.6	23.6	0.52	83.6469									2017-08-13	1.042	1.11799	0.0759868	0.846321	0.153679	1	0.153679	0.171811			0	2.24458	0	0	0	1	0.0759868	0.170559	1.10984	9.7773	1.11799	2.50942
灌浆	2017-08-14	2.51786		30.7	22.6	0.52	62.0904									2017-08-14	1.042	1.11799	0.0759868	0.846321	0.153679	1	0.153679	0.171811			0	2.51786	0	0	0	0.951418	0.0722953	0.18203	1.18448	10.9618	1.1143	2.80564
	2017-08-15	2.89625		31.5	23	0.146667	60.7831									2017-08-15	1.042	1.11799	0.0759868	0.846321	0.153679	1	0.153679	0.171811			0	2.89625	0	0	0	0.877389	0.06667	0.193093	1.25647	12.2183	1.10867	3.21098
	2017-08-16	3.21823		32.6	22.5	0.126667	55.4164									2017-08-16	1.042	1.11799	0.0759868	0.846321	0.153679	1	0.153679	0.171811			0	3.21823	0	0	0	0.798859	0.0607028	0.195355	1.27119	13.4894	1.1027	3.54875
	2017-08-17	3.41133		33.7	21.9	0.206667	50.2358									2017-08-17	1.042	1.11799	0.0759868	0.846321	0.153679	1	0.153679	0.171811			0	3.41133	0	0	0	0.71941	0.0546657	0.186483	1.21346	14.7029	1.09667	3.74109
	2017-08-18	2.82429		32.6	24.9	0.253333	64.0243									2017-08-18	1.042	1.11799	0.0759868	0.846321	0.153679	1	0.153679	0.171811		72.5	57.7971	2.82429	0	72.5	57.7971	1	0.0759868	0.214609	1.39647	1.39647	1.11799	3.15752
	2017-08-19	2.31202		27.9	23.5	0.173333	77.0503									2017-08-19	1.042	1.11799	0.0759868	0.846321	0.153679	1	0.153679	0.171811			0	2.31202	0	0	0	1	0.0759868	0.175683	1.14318	2.53965	1.11799	2.5848
	2017-08-20	2.43636		31.2	22.7	0.72	60.7144									2017-08-20	1.042	1.11799	0.0759868	0.846321	0.153679	1	0.153679	0.171811			0	2.43636	0	0	0	1	0.0759868	0.185131	1.20466	3.74432	1.11799	2.72382
	2017-08-21	3.09946		32.2	22.4	0.453333	56.3362									2017-08-21	1.042	1.11799	0.0759868	0.846321	0.153679	1	0.153679	0.171811			0	3.09946	0	0	0	1	0.0759868	0.235518	1.53253	5.27685	1.11799	3.46516
	2017-08-22	2.70424		32.2	25.1	0.78	66.2683									2017-08-22	1.042	1.11799	0.0759868	0.846321	0.153679	1	0.153679	0.171811			0	2.70424	0	0	0	1	0.0759868	0.205487	1.33712	6.61397	1.11799	3.0233
	2017-08-23	3.2019		35.2	26.8	1.08667	61.9813	0.684167	61.8676							2017-08-23	1.042	1.11799	0.0759868	0.846321	0.153679	1	0.153679	0.171811			0	3.2019	0	0	0	1	0.0759868	0.243302	1.58319	8.19715	1.11799	3.57969
	2017-08-24	2.67772		34.6	26.7	0.373333	63.6973									2017-08-24	1.01584	1.11799	0.102147	0.790375	0.209625	1	0.209625	0.234358			0	2.67772	0	0	0	1	0.102147	0.273521	1.30481	9.50196	1.11799	2.99366
	2017-08-25	2.93564		33.1	25.6	0.806667	64.897									2017-08-25	0.98968	1.11799	0.128307	0.740844	0.259156	1	0.259156	0.289734			0	2.93564	0	0	0	0.968627	0.124282	0.364845	1.40782	10.9098	1.11396	3.27019
	2017-08-26	3.59848		31.3	21.5	1.18667	56.1155									2017-08-26	0.96352	1.11799	0.154467	0.692995	0.307005	1	0.307005	0.343227			0	3.59848	0	0	0	0.880639	0.136029	0.489499	1.59443	12.5042	1.09955	3.95671
	2017-08-27	2.96305		31.6	21.9	1.08	56.5332									2017-08-27	0.93736	1.11799	0.180627	0.646824	0.353176	1	0.353176	0.394846			0	2.96305	0	0	0	0.780987	0.141067	0.417988	1.18351	13.6877	1.07843	3.19543
	2017-08-28	3.06417		35.2	24.2	1.26667	53.1197									2017-08-28	0.9112	1.11799	0.206787	0.602324	0.397676	1	0.397676	0.444597			0	3.06417	0	0	0	0.707017	0.146202	0.447987	1.12651	14.8142	1.0574	3.24006
	2017-08-29	2.16918		27.5	20.9	1.86667	67.3274									2017-08-29	0.88504	1.11799	0.232947	0.559489	0.440511	1	0.440511	0.492486			0	2.16918	0	0	0	0.63661	0.148296	0.321682	0.730247	15.5445	1.03334	2.2415
	2017-08-30	2.01688		21.4	17.3	0.98	77.4835									2017-08-30	0.85888	1.11799	0.259107	0.518312	0.481688	1	0.481688	0.53852			0	2.01688	0	0	0	0.59097	0.153124	0.308832	0.641147	16.1856	1.012	2.04109
	2017-08-31	1.68186		21.4	17.4	0.373333	77.9747									2017-08-31	0.83272	1.11799	0.285267	0.478788	0.521212	1	0.521212	0.582708			0	1.68186	0	0	0	0.550898	0.157153	0.264308	0.507103	16.6927	0.989873	1.66482
	2017-09-01	2.35984		27.8	19.9	0.88	62.1992									2017-09-01	0.80656	1.11799	0.311427	0.440909	0.559091	1	0.559091	0.625057			0	2.35984	0	0	0	0.519204	0.161694	0.381573	0.682487	17.3752	0.968254	2.28493
	2017-09-02	1.96571		24.9	20.9	0.68	78.4949									2017-09-02	0.7804	1.11799	0.337587	0.404668	0.595332	1	0.595332	0.665573	0.3		0	1.96571	0.3	0	0	0.476549	0.160876	0.316237	0.531194	17.6064	0.941276	1.85028
	2017-09-03	1.8429		22.7	19.4	1.32	81.658									2017-09-03	0.75424	1.11799	0.363747	0.370058	0.629942	1	0.629942	0.704267			0	1.8429	0	0	0	0.462099	0.168087	0.309768	0.49174	18.0982	0.922327	1.69976
	2017-09-04	1.74425		22.3	18.8	0.586667	80.594									2017-09-04	0.72808	1.11799	0.389907	0.337071	0.662929	1	0.662929	0.741145			0	1.74425	0	0	0	0.431365	0.168192	0.293369	0.442536	18.5407	0.896272	1.56332
	2017-09-05	1.58042		26.1	20.6	0.233333	71.7626									2017-09-05	0.70192	1.11799	0.416067	0.3057	0.6943	1	0.6943	0.776218			0	1.58042	0	0	0	0.403707	0.167969	0.265461	0.382344	18.923	0.869889	1.37479
	2017-09-06	1.80697		25.6	21.7	0.26	79.0786									2017-09-06	0.67576	1.11799	0.442227	0.275937	0.724063	1	0.724063	0.809493			0	1.80697	0	0	0	0.37981	0.167962	0.303503	0.419167	19.3422	0.843722	1.52458
	2017-09-07	2.16034		29.2	20.3	0.4	58.7842									2017-09-07	0.6496	1.11799	0.468387	0.247772	0.752228	1	0.752228	0.840981			0	2.16034	0	0	0	0.353612	0.165627	0.357812	0.475669	19.8179	0.815227	1.76117
	2017-09-08	2.7909		30.1	16.4	0.386667	43.709									2017-09-08	0.62344	1.11799	0.494547	0.221197	0.778803	1	0.778803	0.870691			0	2.7909	0	0	0	0.323883	0.160175	0.447033	0.574	20.3919	0.783615	2.18699
	2017-09-09	1.88704		29.5	21	0.606667	60.322									2017-09-09	0.59728	1.11799	0.520707	0.196203	0.803797	1	0.803797	0.898634			0	1.88704	0	0	0	0.288008	0.149968	0.282995	0.352073	20.7439	0.747248	1.41009
	2017-09-10	1.83274		25.2	21.9	0.926667	81.9743									2017-09-10	0.57112	1.11799	0.546867	0.17278	0.82722	1	0.82722	0.924821			0	1.83274	0	0	0	0.266003	0.145468	0.266606	0.322292	21.0662	0.716588	1.31332
	2017-09-11	2.38931		27.9	21	1.02	66.1794									2017-09-11	0.54496	1.11799	0.573027	0.150917	0.849083	1	0.849083	0.949264			0	2.38931	0	0	0	0.24586	0.140884	0.336616	0.396447	21.4627	0.685844	1.63869
	2017-09-12	2.51946		30.2	16.1	0.16	42.6361									2017-09-12	0.5188	1.11799	0.599187	0.130603	0.869397	1	0.869397	0.971974			0	2.51946	0	0	0	0.221082	0.13247	0.333752	0.383889	21.8466	0.65127	1.64085
	2017-09-13	2.11487		28.2	19.8	0.66	60.3919									2017-09-13	0.49264	1.11799	0.625347	0.111828	0.888172	1	0.888172	0.992965			0	2.11487	0	0	0	0.197089	0.123249	0.260656	0.293475	22.14	0.615889	1.30253
	2017-09-14	2.70076		28.4	14.6	0.693333	42.9563									2017-09-14	0.46648	1.11799	0.651507	0.0945777	0.905422	1	0.905422	1.01225			0	2.70076	0	0	0	0.178747	0.116455	0.314516	0.34737	22.4874	0.582935	1.57437
	2017-09-15	2.56744		28.6	18.7	0.793333	55.0996									2017-09-15	0.44032	1.11799	0.677667	0.0788401	0.92116	1	0.92116	1.02984			0	2.56744	0	0	0	0.157036	0.106418	0.273223	0.296607	22.784	0.546738	1.40372
	2017-09-16	2.3638		28.7	16.5	0.633333	47.6833									2017-09-16	0.41416	1.11799	0.703827	0.0646007	0.935399	1	0.935399	1.04576			0	2.3638	0	0	0	0.138498	0.0974789	0.23042	0.246333	23.0304	0.511639	1.20941
成熟	2017-09-17	2.17615		30.6	16.5	0.333333	42.7477	0.740267	62.9368							2017-09-17	0.388	1.11799	0.729987	0.0518439	0.948156	1	0.948156	1.06003			0	2.17615	0	0	0	0.123103	0.0898632	0.195556	0.206248	23.2366	0.477863	1.0399
						0.84462	60.1085																				127.842				127.842							290.887

## Sheet: 遗传算法双作物
		遗传算法	KCBINI	KCBMID	KCBEND	KCMAX					FEW								TEW=25	REW=9							DE,END
			0.1549	1.2182	0.4201	1.4969		KCB	KCMAX	KCMAX-KCB	FC	1-FC	FW	FEW	FEW*KCMAX	进雨量	灌水量	渗漏量	ET0	P-RO	I/FW	DPE	KR	KE	E	E/FEW	16	KC	ETC
							2017-06-09	0.1549	1.4969	1.342	0.00130532	0.998695	1	0.998695	1.49495			0	4.03314	0	0	0	0.5625	0.754875	3.04451	3.04849	19.0485	0.909775	3.66925
							2017-06-10	0.1549	1.4969	1.342	0.00130532	0.998695	1	0.998695	1.49495			0	2.42032	0	0	0	0.371969	0.499183	1.20818	1.20976	20.2583	0.654083	1.58309
							2017-06-11	0.1549	1.4969	1.342	0.00130532	0.998695	1	0.998695	1.49495			0	3.07421	0	0	0	0.296359	0.397714	1.22266	1.22425	21.4825	0.552614	1.69885
							2017-06-12	0.1549	1.4969	1.342	0.00130532	0.998695	1	0.998695	1.49495			0	3.37468	0	0	0	0.219843	0.29503	0.995632	0.996934	22.4794	0.44993	1.51837
							2017-06-13	0.1549	1.4969	1.342	0.00130532	0.998695	1	0.998695	1.49495			0	3.72319	0	0	0	0.157535	0.211412	0.787127	0.788156	23.2676	0.366312	1.36385
							2017-06-14	0.1549	1.4969	1.342	0.00130532	0.998695	1	0.998695	1.49495			0	3.39908	0	0	0	0.108275	0.145305	0.493904	0.49455	23.7621	0.300205	1.02042
							2017-06-15	0.1549	1.4969	1.342	0.00130532	0.998695	1	0.998695	1.49495			0	2.78266	0	0	0	0.0773659	0.103825	0.28891	0.289288	24.0514	0.258725	0.719944
							2017-06-16	0.1549	1.4969	1.342	0.00130532	0.998695	1	0.998695	1.49495			0	4.05631	0	0	0	0.0592854	0.079561	0.322724	0.323146	24.3746	0.234461	0.951047
							2017-06-17	0.1549	1.4969	1.342	0.00130532	0.998695	1	0.998695	1.49495		37.5	13.1254	4.33031	0	37.5	13.1254	1	1.342	5.81128	5.81888	5.81888	1.4969	6.48205
							2017-06-18	0.1549	1.4969	1.342	0.00130532	0.998695	1	0.998695	1.49495			0	4.84352	0	0	0	1	1.342	6.5	6.50849	12.3274	1.4969	7.25026
							2017-06-19	0.1549	1.4969	1.342	0.00130532	0.998695	1	0.998695	1.49495			0	3.45412	0	0	0	0.792039	1.06292	3.67144	3.67624	16.0036	1.21782	4.20649
							2017-06-20	0.1549	1.4969	1.342	0.00130532	0.998695	1	0.998695	1.49495			0	3.13112	0	0	0	0.562274	0.754572	2.36266	2.36574	18.3694	0.909472	2.84767
							2017-06-21	0.1549	1.4969	1.342	0.00130532	0.998695	1	0.998695	1.49495			0	3.54074	0	0	0	0.414415	0.556145	1.96917	1.97174	20.3411	0.711045	2.51763
							2017-06-22	0.1549	1.4969	1.342	0.00130532	0.998695	1	0.998695	1.49495			0	4.37201	0	0	0	0.291181	0.390766	1.70843	1.71066	22.0518	0.545666	2.38566
							2017-06-23	0.1549	1.4969	1.342	0.00130532	0.998695	1	0.998695	1.49495			0	3.04948	0	0	0	0.184265	0.247284	0.754087	0.755073	22.8068	0.402184	1.22645
							2017-06-24	0.1549	1.4969	1.342	0.00130532	0.998695	1	0.998695	1.49495			0	2.59563	0	0	0	0.137073	0.183952	0.47747	0.478094	23.2849	0.338852	0.879533
							2017-06-25	0.191566	1.4969	1.30533	0.00489254	0.995107	1	0.995107	1.48958			0	3.99276	0	0	0	0.107192	0.139921	0.558673	0.56142	23.8463	0.331487	1.32355
							2017-06-26	0.228231	1.4969	1.26867	0.0128708	0.987129	1	0.987129	1.47763			0	3.90808	0	0	0	0.0721032	0.0914752	0.357492	0.362153	24.2085	0.319706	1.24944
							2017-06-27	0.264897	1.4969	1.232	0.0231697	0.97683	1	0.97683	1.46222			0	3.51091	0	0	0	0.0494687	0.0609456	0.213975	0.21905	24.4276	0.325842	1.144
							2017-06-28	0.301562	1.4969	1.19534	0.0353912	0.964609	1	0.964609	1.44392		50	25.5724	4.34299	0	50	25.5724	1	1.19534	5.19134	5.38181	5.38181	1.4969	6.50102
							2017-06-29	0.338228	1.4969	1.15867	0.0492958	0.950704	1	0.950704	1.42311			0	4.04342	0	0	0	1	1.15867	4.685	4.92793	10.3097	1.4969	6.0526
			345.19				2017-06-30	0.374893	1.4969	1.12201	0.0647186	0.935281	1	0.935281	1.40002			0	2.90659	0	0	0	0.918142	1.03016	2.99426	3.20145	13.5112	1.40505	4.08392
							2017-07-01	0.411559	1.4969	1.08534	0.0815368	0.918463	1	0.918463	1.37485	9.1		0	2.44949	9.1	0	0	0.718051	0.77933	1.90896	2.07843	6.48961	1.19089	2.91707
							2017-07-02	0.448224	1.4969	1.04868	0.099654	0.900346	1	0.900346	1.34773			0	2.35077	0	0	0	1	1.04868	2.4652	2.73805	9.22767	1.4969	3.51887
							2017-07-03	0.48489	1.4969	1.01201	0.118992	0.881008	1	0.881008	1.31878			0	3.0705	0	0	0	0.985771	0.99761	3.06316	3.47689	12.7046	1.4825	4.55202
							2017-07-04	0.521555	1.4969	0.975345	0.139487	0.860513	1	0.860513	1.2881			0	3.87031	0	0	0	0.768466	0.749519	2.90087	3.37109	16.0756	1.27107	4.91945
							2017-07-05	0.558221	1.4969	0.938679	0.161081	0.838919	1	0.838919	1.25578			0	3.80815	0	0	0	0.557772	0.523569	1.99383	2.37667	18.4523	1.08179	4.11962
							2017-07-06	0.594886	1.4969	0.902014	0.183729	0.816271	1	0.816271	1.22188			0	3.00906	0	0	0	0.409231	0.369132	1.11074	1.36075	19.8131	0.964018	2.90079
							2017-07-07	0.631552	1.4969	0.865348	0.207388	0.792612	1	0.792612	1.18646			0	2.64737	0	0	0	0.324184	0.280532	0.742672	0.936993	20.7501	0.912084	2.41462
							2017-07-08	0.668217	1.4969	0.828683	0.232021	0.767979	1	0.767979	1.14959			0	3.14608	0	0	0	0.265622	0.220116	0.692503	0.901721	21.6518	0.888333	2.79477
							2017-07-09	0.704883	1.4969	0.792017	0.257595	0.742405	1	0.742405	1.11131			0	2.75011	0	0	0	0.209264	0.165741	0.455806	0.613959	22.2657	0.870624	2.39431
							2017-07-10	0.741548	1.4969	0.755352	0.28408	0.71592	1	0.71592	1.07166			0	3.36995	0	0	0	0.170892	0.129083	0.435004	0.607616	22.8733	0.870632	2.93398
							2017-07-11	0.778214	1.4969	0.718686	0.311449	0.688551	1	0.688551	1.03069			0	4.13007	0	0	0	0.132916	0.0955247	0.394523	0.572976	23.4463	0.873739	3.6086
							2017-07-12	0.814879	1.4969	0.682021	0.339677	0.660323	1	0.660323	0.988437			0	4.12409	0	0	0	0.0971047	0.0662274	0.273128	0.413628	23.86	0.881107	3.63376
							2017-07-13	0.851545	1.4969	0.645355	0.368743	0.631257	1	0.631257	0.944929			0	4.22134	0	0	0	0.071253	0.0459835	0.194112	0.307501	24.1675	0.897528	3.78877
							2017-07-14	0.88821	1.4969	0.60869	0.398624	0.601376	1	0.601376	0.9002			0	3.6458	0	0	0	0.0520342	0.0316727	0.115472	0.192013	24.3595	0.919883	3.35371
							2017-07-15	0.924876	1.4969	0.572024	0.429301	0.570699	1	0.570699	0.854279			0	2.82459	0	0	0	0.0400334	0.0229001	0.0646833	0.113341	24.4728	0.947776	2.67708
							2017-07-16	0.961541	1.4969	0.535359	0.460757	0.539243	1	0.539243	0.807192			0	3.58067	0	0	0	0.0329496	0.0176399	0.0631625	0.117132	24.5899	0.979181	3.50613
							2017-07-17	0.998207	1.4969	0.498693	0.492975	0.507025	1	0.507025	0.758965			0	2.57191	0	0	0	0.0256289	0.0127809	0.0328714	0.0648319	24.6548	1.01099	2.60017
							2017-07-18	1.03487	1.4969	0.462028	0.525939	0.474061	1	0.474061	0.709622			0	4.19296	0	0	0	0.0215769	0.00996911	0.0418001	0.0881745	24.7429	1.04484	4.38098
							2017-07-19	1.07154	1.4969	0.425362	0.559635	0.440365	1	0.440365	0.659183			0	4.18375	0	0	0	0.016066	0.00683385	0.0285911	0.0649258	24.8079	1.07837	4.51163
							2017-07-20	1.1082	1.4969	0.388697	0.594048	0.405952	1	0.405952	0.60767			0	4.75479	0	0	0	0.0120081	0.0046675	0.022193	0.0546689	24.8625	1.11287	5.29146
							2017-07-21	1.14487	1.4969	0.352031	0.629165	0.370835	1	0.370835	0.555103			0	4.7102	0	0	0	0.00859129	0.0030244	0.0142455	0.0384147	24.901	1.14789	5.40681
							2017-07-22	1.18153	1.4969	0.315366	0.664974	0.335026	1	0.335026	0.5015			0	4.53046	0	0	0	0.00619036	0.00195223	0.00884449	0.0263994	24.9274	1.18349	5.36174
							2017-07-23	1.2182	1.4969	0.2787	0.623026	0.376974	1	0.376974	0.564292			0	4.43627	0	0	0	0.0045404	0.00126541	0.0056137	0.0148915	24.9422	1.21947	5.40988
							2017-07-24	1.2182	1.4969	0.2787	0.623026	0.376974	1	0.376974	0.564292			0	4.60534	0	0	0	0.00360968	0.00100602	0.00463305	0.0122901	24.9545	1.21921	5.61485
							2017-07-25	1.2182	1.4969	0.2787	0.623026	0.376974	1	0.376974	0.564292		47.5	22.5455	4.40305	0	47.5	22.5455	1	0.2787	1.22713	3.25521	3.25521	1.4969	6.59092
							2017-07-26	1.2182	1.4969	0.2787	0.623026	0.376974	1	0.376974	0.564292			0	4.18704	0	0	0	1	0.2787	1.16693	3.09552	6.35073	1.4969	6.26758
							2017-07-27	1.2182	1.4969	0.2787	0.623026	0.376974	1	0.376974	0.564292			0	4.12634	0	0	0	1	0.2787	1.15001	3.05064	9.40137	1.4969	6.17671
							2017-07-28	1.2182	1.4969	0.2787	0.623026	0.376974	1	0.376974	0.564292			0	3.51562	0	0	0	0.974915	0.271709	0.955224	2.53393	11.9353	1.48991	5.23795
							2017-07-29	1.2182	1.4969	0.2787	0.623026	0.376974	1	0.376974	0.564292			0	3.36828	0	0	0	0.816544	0.227571	0.766523	2.03336	13.9687	1.44577	4.86977
							2017-07-30	1.2182	1.4969	0.2787	0.623026	0.376974	1	0.376974	0.564292			0	3.63154	0	0	0	0.689459	0.192152	0.697808	1.85108	15.8197	1.41035	5.12175
							2017-07-31	1.2182	1.4969	0.2787	0.623026	0.376974	1	0.376974	0.564292	17.6		1.78026	3.08549	17.6	0	1.78026	1	0.2787	0.859927	2.28113	2.28113	1.4969	4.61867
							2017-08-01	1.2182	1.4969	0.2787	0.623026	0.376974	1	0.376974	0.564292			0	2.77211	0	0	0	1	0.2787	0.772588	2.04945	4.33058	1.4969	4.14958
							2017-08-02	1.2182	1.4969	0.2787	0.623026	0.376974	1	0.376974	0.564292			0	2.68484	0	0	0	1	0.2787	0.748265	1.98493	6.31551	1.4969	4.01894
							2017-08-03	1.2182	1.4969	0.2787	0.623026	0.376974	1	0.376974	0.564292			0	2.42925	0	0	0	1	0.2787	0.677033	1.79597	8.11148	1.4969	3.63635
							2017-08-04	1.2182	1.4969	0.2787	0.623026	0.376974	1	0.376974	0.564292			0	3.02279	0	0	0	1	0.2787	0.842451	2.23477	10.3463	1.4969	4.52481
							2017-08-05	1.2182	1.4969	0.2787	0.623026	0.376974	1	0.376974	0.564292			0	3.81282	0	0	0	0.915859	0.25525	0.973223	2.58167	12.9279	1.47345	5.618
							2017-08-06	1.2182	1.4969	0.2787	0.623026	0.376974	1	0.376974	0.564292			0	3.85714	0	0	0	0.754505	0.21028	0.811081	2.15156	15.0795	1.42848	5.50985
							2017-08-07	1.2182	1.4969	0.2787	0.623026	0.376974	1	0.376974	0.564292			0	3.04959	0	0	0	0.620032	0.172803	0.526978	1.39792	16.4774	1.391	4.24198
							2017-08-08	1.2182	1.4969	0.2787	0.623026	0.376974	1	0.376974	0.564292			0	2.57522	0	0	0	0.532663	0.148453	0.3823	1.01413	17.4915	1.36665	3.51944
							2017-08-09	1.2182	1.4969	0.2787	0.623026	0.376974	1	0.376974	0.564292	10.7		0	3.46167	10.7	0	0	1	0.2787	0.964767	2.55924	9.35077	1.4969	5.18177
							2017-08-10	1.2182	1.4969	0.2787	0.623026	0.376974	1	0.376974	0.564292			0	3.55437	0	0	0	0.978077	0.27259	0.968887	2.57017	11.9209	1.49079	5.29883
							2017-08-11	1.2182	1.4969	0.2787	0.623026	0.376974	1	0.376974	0.564292			0	3.05225	0	0	0	0.817441	0.227821	0.695367	1.8446	13.7655	1.44602	4.41362
							2017-08-12	1.2182	1.4969	0.2787	0.623026	0.376974	1	0.376974	0.564292			0	2.63062	0	0	0	0.702153	0.19569	0.514787	1.36558	15.1311	1.41389	3.71941
							2017-08-13	1.2182	1.4969	0.2787	0.623026	0.376974	1	0.376974	0.564292			0	2.24458	0	0	0	0.616805	0.171903	0.385852	1.02355	16.1547	1.3901	3.12021
							2017-08-14	1.2182	1.4969	0.2787	0.623026	0.376974	1	0.376974	0.564292			0	2.51786	0	0	0	0.552833	0.154074	0.387938	1.02909	17.1838	1.37227	3.4552
							2017-08-15	1.2182	1.4969	0.2787	0.623026	0.376974	1	0.376974	0.564292			0	2.89625	0	0	0	0.488515	0.136149	0.394321	1.04602	18.2298	1.35435	3.92253
							2017-08-16	1.2182	1.4969	0.2787	0.623026	0.376974	1	0.376974	0.564292			0	3.21823	0	0	0	0.423139	0.117929	0.379522	1.00676	19.2365	1.33613	4.29997
							2017-08-17	1.2182	1.4969	0.2787	0.623026	0.376974	1	0.376974	0.564292			0	3.41133	0	0	0	0.360216	0.100392	0.342471	0.908476	20.145	1.31859	4.49816
							2017-08-18	1.2182	1.4969	0.2787	0.623026	0.376974	1	0.376974	0.564292		72.5	52.355	2.82429	0	72.5	52.355	1	0.2787	0.787129	2.08802	2.08802	1.4969	4.22767
							2017-08-19	1.2182	1.4969	0.2787	0.623026	0.376974	1	0.376974	0.564292			0	2.31202	0	0	0	1	0.2787	0.644359	1.7093	3.79732	1.4969	3.46086
							2017-08-20	1.2182	1.4969	0.2787	0.623026	0.376974	1	0.376974	0.564292			0	2.43636	0	0	0	1	0.2787	0.679014	1.80122	5.59854	1.4969	3.64699
							2017-08-21	1.2182	1.4969	0.2787	0.623026	0.376974	1	0.376974	0.564292			0	3.09946	0	0	0	1	0.2787	0.86382	2.29146	7.89	1.4969	4.63958
							2017-08-22	1.2182	1.4969	0.2787	0.623026	0.376974	1	0.376974	0.564292			0	2.70424	0	0	0	1	0.2787	0.753672	1.99927	9.88927	1.4969	4.04798
							2017-08-23	1.2182	1.4969	0.2787	0.623026	0.376974	1	0.376974	0.564292			0	3.2019	0	0	0	0.944421	0.26321	0.842773	2.23563	12.1249	1.48141	4.74333
							2017-08-24	1.18628	1.4969	0.310624	0.575192	0.424808	1	0.424808	0.635896			0	2.67772	0	0	0	0.804694	0.249957	0.669316	1.57557	13.7005	1.43623	3.84583
							2017-08-25	1.15435	1.4969	0.342548	0.53845	0.46155	1	0.46155	0.690894			0	2.93564	0	0	0	0.706221	0.241915	0.710173	1.53867	15.2391	1.39627	4.09893
							2017-08-26	1.12243	1.4969	0.374472	0.502982	0.497018	1	0.497018	0.743986			0	3.59848	0	0	0	0.610054	0.228448	0.822066	1.654	16.8931	1.35088	4.8611
							2017-08-27	1.0905	1.4969	0.406396	0.468782	0.531218	1	0.531218	0.79518			0	2.96305	0	0	0	0.506679	0.205912	0.610128	1.14855	18.0417	1.29642	3.84134
							2017-08-28	1.05858	1.4969	0.43832	0.435847	0.564153	1	0.564153	0.84448			0	3.06417	0	0	0	0.434895	0.190623	0.584102	1.03536	19.077	1.2492	3.82777
							2017-08-29	1.02666	1.4969	0.470244	0.404171	0.595829	1	0.595829	0.891896			0	2.16918	0	0	0	0.370185	0.174077	0.377606	0.633748	19.7108	1.20073	2.60461
							2017-08-30	0.994732	1.4969	0.502168	0.37375	0.62625	1	0.62625	0.937434			0	2.01688	0	0	0	0.330576	0.166005	0.33481	0.534627	20.2454	1.16074	2.34106
							2017-08-31	0.962808	1.4969	0.534092	0.344577	0.655423	1	0.655423	0.981102			0	1.68186	0	0	0	0.297162	0.158712	0.26693	0.407264	20.6527	1.12152	1.88623
							2017-09-01	0.930884	1.4969	0.566016	0.316649	0.683351	1	0.683351	1.02291			0	2.35984	0	0	0	0.271708	0.153791	0.362922	0.531092	21.1838	1.08467	2.55966
							2017-09-02	0.89896	1.4969	0.59794	0.28996	0.71004	1	0.71004	1.06286	0.3		0	1.96571	0.3	0	0	0.238514	0.142617	0.280345	0.394829	21.2786	1.04158	2.04744
							2017-09-03	0.867036	1.4969	0.629864	0.264503	0.735497	1	0.735497	1.10097			0	1.8429	0	0	0	0.232587	0.146498	0.269982	0.367075	21.6457	1.01353	1.86784
							2017-09-04	0.835112	1.4969	0.661788	0.240274	0.759726	1	0.759726	1.13723			0	1.74425	0	0	0	0.209645	0.138741	0.241999	0.318534	21.9642	0.973853	1.69864
							2017-09-05	0.803188	1.4969	0.693712	0.217265	0.782735	1	0.782735	1.17168			0	1.58042	0	0	0	0.189737	0.131623	0.208019	0.265759	22.23	0.934811	1.47739
							2017-09-06	0.771264	1.4969	0.725636	0.195471	0.804529	1	0.804529	1.2043			0	1.80697	0	0	0	0.173127	0.125627	0.227005	0.282159	22.5121	0.896891	1.62066
							2017-09-07	0.73934	1.4969	0.75756	0.174886	0.825114	1	0.825114	1.23511			0	2.16034	0	0	0	0.155492	0.117795	0.254476	0.308414	22.8205	0.857135	1.8517
					#REF!		2017-09-08	0.707416	1.4969	0.789484	0.155501	0.844499	1	0.844499	1.26413			0	2.7909	0	0	0	0.136216	0.10754	0.300134	0.355399	23.1759	0.814956	2.27446
					#REF!		2017-09-09	0.675492	1.4969	0.821408	0.13731	0.86269	1	0.86269	1.29136			0	1.88704	0	0	0	0.114004	0.0936436	0.176709	0.204835	23.3808	0.769136	1.45139
							2017-09-10	0.643568	1.4969	0.853332	0.120305	0.879695	1	0.879695	1.31682			0	1.83274	0	0	0	0.101202	0.0863585	0.158273	0.179918	23.5607	0.729927	1.33777
							2017-09-11	0.611644	1.4969	0.885256	0.104478	0.895522	1	0.895522	1.34051			0	2.38931	0	0	0	0.0899567	0.0796347	0.190272	0.21247	23.7732	0.691279	1.65168
							2017-09-12	0.57972	1.4969	0.91718	0.0898198	0.91018	1	0.91018	1.36245			0	2.51946	0	0	0	0.0766773	0.0703269	0.177186	0.194671	23.9678	0.650047	1.63777
							2017-09-13	0.547796	1.4969	0.949104	0.0763222	0.923678	1	0.923678	1.38265			0	2.11487	0	0	0	0.0645103	0.061227	0.129487	0.140187	24.108	0.609023	1.28801
							2017-09-14	0.515872	1.4969	0.981028	0.063975	0.936025	1	0.936025	1.40114			0	2.70076	0	0	0	0.0557487	0.054691	0.147707	0.157803	24.2658	0.570563	1.54095
							2017-09-15	0.483948	1.4969	1.01295	0.0527676	0.947232	1	0.947232	1.41791			0	2.56744	0	0	0	0.045886	0.0464803	0.119336	0.125983	24.3918	0.530428	1.36184
							2017-09-16	0.452024	1.4969	1.04488	0.0426889	0.957311	1	0.957311	1.433			0	2.3638	0	0	0	0.038012	0.0397179	0.0938849	0.0980715	24.4899	0.491742	1.16238
							2017-09-17	0.4201	1.4969	1.0768	0.0337263	0.966274	1	0.966274	1.44642			0	2.17615	0	0	0	0.0318826	0.0343311	0.0747097	0.0773173	24.5672	0.454431	0.988909
																													345.19

## Sheet:  Fig 2
				日期	实测		推荐		遗传算法		RMSE	相对误差（%）	AAE	RMSE	相对误差（%）	AAE
1			播种	2017-06-09	2.39		2.80098		3.66925		0.168908	17.196	0.410984	1.63647	53.525	1.27925
2				2017-06-10	0.89		1.35934		1.58309		0.220276	52.7344	0.469336	0.480369	77.8749	0.693087
3				2017-06-11	1.84		1.54129		1.69885		0.0892286	16.2343	0.298711	0.019923	7.67113	0.141149
4				2017-06-12	1.19		1.4714		1.51837		0.0791882	23.6474	0.281404	0.107827	27.5942	0.328371
5				2017-06-13	0.98		1.40595		1.36385		0.18143	43.4638	0.425945	0.14734	39.1683	0.383849
6			出苗	2017-06-14	0.88		1.10928		1.02042		0.0525693	26.0545	0.22928	0.0197181	15.957	0.140421
7				2017-06-15	1.05		0.807203		0.719944		0.0589502	23.1235	0.242797	0.108937	31.4339	0.330056
8				2017-06-16	1.48		1.08101		0.951047		0.159195	26.9589	0.398992	0.279792	35.7401	0.528953
9				2017-06-17	6.68		4.84123		6.48205		3.38106	27.5264	1.83877	0.039185	2.96335	0.197952
10				2017-06-18	5.18		5.41499		7.25026		0.055219	4.53643	0.234987	4.28597	39.9664	2.07026
11				2017-06-19	2.5		3.86166		4.20649		1.85412	54.4665	1.36166	2.91209	68.2594	1.70649
12				2017-06-20	1.48		2.88989		2.84767		1.98778	95.2626	1.40989	1.87051	92.4099	1.36767
13				2017-06-21	1.5		2.74951		2.51763		1.56127	83.3006	1.24951	1.03556	67.8418	1.01763
14				2017-06-22	1.28		2.80825		2.38566		2.33554	119.394	1.52825	1.22248	86.3794	1.10566
15				2017-06-23	0.94		1.56165		1.22645		0.386447	66.1328	0.621648	0.0820549	30.4736	0.286452
16				2017-06-24	1.25		1.15583		0.879533		0.00886851	7.53382	0.0941728	0.137246	29.6374	0.370467
17				2017-06-25	1.31		1.68405		1.32355		0.139912	28.5533	0.374048	0.000183572	1.03427	0.0135489
18				2017-06-26	1.61		1.52346		1.24944		0.00748898	5.37509	0.0865389	0.130006	22.3953	0.360564
19				2017-06-27	1.49		1.31948		1.144		0.0290787	11.4446	0.170525	0.119713	23.2212	0.345996
20				2017-06-28	6.92		4.8554		6.50102		4.26256	29.8352	2.0646	0.175545	6.05463	0.418981
21				2017-06-29	5.72		4.52049		6.0526		1.43882	20.9704	1.19951	0.110622	5.81466	0.332598
22				2017-06-30	2.82		3.24953		4.08392		0.184496	15.2316	0.42953	1.59749	44.8198	1.26392
23				2017-07-01	1.24		2.64534		2.91707		1.97497	113.334	1.40534	2.81255	135.247	1.67707
24				2017-07-02	1.81		2.62813		3.51887		0.669336	45.2005	0.818129	2.92023	94.4125	1.70887
25				2017-07-03	5.05		3.43278		4.55202		2.6154	32.0242	1.61722	0.247986	9.86103	0.497982
26				2017-07-04	4.19		4.32695		4.91945		0.0187564	3.26859	0.136954	0.532096	17.4093	0.729449
27				2017-07-05	3.31		4.08215		4.11962		0.596215	23.3278	0.772149	0.655482	24.4598	0.809618
28				2017-07-06	1.9		2.91931		2.90079		1.03898	53.6477	1.01931	1.00158	52.6731	1.00079
29	32	0		2017-07-07	0.67		2.42305		2.41462		3.07318	261.649	1.75305	3.04371	260.392	1.74462
30	32	4		2017-07-08	1.75		2.77615		2.79477		1.05298	58.6372	1.02615	1.09154	59.7009	1.04477
31	32	8		2017-07-09	0.57		2.34743		2.39431		3.15925	311.83	1.77743	3.32812	320.055	1.82431
32	32	12	拔节	2017-07-10	3.42	2.37667	2.83215		2.93398		0.345565	17.1885	0.587848	0.236212	14.211	0.486016	RMSE	相对误差（%）	AAE
33				2017-07-11	3.14	71.87	3.42598	81.5931	3.6086	91.2066	0.081786	9.10772	0.285982	0.219584	14.9235	0.468597	1.01838	13.5288	0.822958	1.00605	26.9049	0.818962
34				2017-07-12	7.17		3.39001		3.63376		14.2883	52.7196	3.77999	12.505	49.3199	3.53624
35				2017-07-13	7.63		3.47673		3.78877		17.2496	54.4334	4.15327	14.755	50.3437	3.84123
36				2017-07-14	4.47		3.03249		3.35371		2.06644	32.1591	1.43751	1.24611	24.973	1.11629
37				2017-07-15	5.11		2.3923		2.67708		7.38588	53.1839	2.7177	5.9191	47.611	2.43292
38				2017-07-16	5.59		3.10499		3.50613		6.17527	44.4545	2.48501	4.34253	37.2786	2.08387
39				2017-07-17	3.57		2.28397		2.60017		1.65388	36.0234	1.28603	0.940578	27.1662	0.969834
40				2017-07-18	5.32		3.82492		4.38098		2.23527	28.103	1.49508	0.88176	17.6508	0.939021
41				2017-07-19	5.73		3.91631		4.51163		3.28949	31.6526	1.81369	1.48442	21.2629	1.21837
42				2017-07-20	5.81		4.57246		5.29146		1.53151	21.3002	1.23754	0.268879	8.92488	0.518535
43				2017-07-21	5.99		4.65513		5.40681		1.78189	22.2851	1.33487	0.34011	9.73605	0.583189
44				2017-07-22	5.53		4.60357		5.36174		0.858268	16.7528	0.926427	0.0283121	3.04271	0.168262
45				2017-07-23	5.3		4.6352		5.40988		0.441953	12.5433	0.664795	0.0120739	2.07324	0.109882
46				2017-07-24	4.25		4.81005		5.61485		0.313661	13.1777	0.560054	1.86282	32.1142	1.36485
47	50	0		2017-07-25	10.57		4.92255		6.59092		31.8937	53.4291	5.64745	15.8331	37.645	3.97908
48	50	4		2017-07-26	10.02	6.38313	4.68105		6.26758		28.5043	53.2829	5.33895	14.0807	37.4493	3.75242
49	50	8		2017-07-27	10.07		4.61319		6.17671		29.7768	54.1888	5.45681	15.1577	38.6622	3.89329	2.95263	36.3575	2.40782	2.2592	25.3705	1.79933
50	50	12	抽雄	2017-07-28	6.65	108.69	3.93042	69.1731	5.23795	81.1148	7.39613	40.896	2.71958	1.99388	21.2338	1.41205
51				2017-07-29	5.88		3.7657		4.86977		4.47027	35.9575	2.1143	1.02057	17.1808	1.01023
52				2017-07-30	6.29		4.04809		5.12175		5.02617	35.6425	2.24191	1.36481	18.5731	1.16825
53				2017-07-31	5.44		3.44954		4.61867		3.96193	36.5894	1.99046	0.674579	15.0979	0.821328
54				2017-08-01	4.79		3.09919		4.14958		2.85885	35.2988	1.69081	0.410139	13.37	0.640421
55				2017-08-02	3.64		3.00161		4.01894		0.407536	17.5381	0.638385	0.143592	10.4103	0.378936
56				2017-08-03	2.44		2.71587		3.63635		0.0761058	11.3063	0.275873	1.43125	49.0307	1.19635
57				2017-08-04	5.69		3.37944		4.52481		5.3387	40.6074	2.31056	1.35767	20.4778	1.16519
58				2017-08-05	5.91		4.26268		5.618		2.71365	27.8734	1.64732	0.0852625	4.94073	0.291997
59				2017-08-06	6.08		4.31223		5.50985		3.12501	29.0752	1.76777	0.325075	9.37752	0.570153
60				2017-08-07	2.7		3.3846		4.24198		0.468679	25.3556	0.684602	2.37771	57.1105	1.54198
61				2017-08-08	1		2.84166		3.51944		3.39171	184.166	1.84166	6.34756	251.944	2.51944
62				2017-08-09	4.68		3.8701		5.18177		0.655941	17.3056	0.809902	0.251773	10.7216	0.501769
63				2017-08-10	5.6		3.97374		5.29883		2.64471	29.0403	1.62626	0.090706	5.37811	0.301174
64				2017-08-11	5.38		3.41238		4.41362		3.87153	36.5729	1.96762	0.933883	17.9624	0.966376
65	67	0		2017-08-12	1.47		2.941		3.71941		2.16384	100.068	1.471	5.05984	153.021	2.24941
66	67	4		2017-08-13	1.12	4.34722	2.50942		3.12021		1.93048	124.055	1.38942	4.00082	178.59	2.00021
67	67	8	灌浆	2017-08-14	3.49	74.76	2.80564	58.8977	3.4552	76.8009	0.468345	19.6091	0.684357	0.00121108	0.997153	0.0348006	1.60098	21.2177	1.47954	1.23375	2.72996	1.01901
68	67	12		2017-08-15	3.73		3.21098		3.92253		0.26938	13.9147	0.519019	0.0370672	5.16162	0.192529
69				2017-08-16	4.16		3.54875		4.29997		0.373626	14.6935	0.611249	0.0195913	3.36464	0.139969
70				2017-08-17	3.75		3.74109		4.49816		7.93727e-05	0.237577	0.00890913	0.559738	19.9508	0.748156
71				2017-08-18	3.71		3.15752		4.22767		0.305239	14.8918	0.552485	0.267987	13.9535	0.517675
72				2017-08-19	1.37		2.5848		3.46086		1.47575	88.6719	1.2148	4.37169	152.617	2.09086
73				2017-08-20	5.07		2.72382		3.64699		5.50456	46.2757	2.34618	2.02496	28.0673	1.42301
74				2017-08-21	6.42		3.46516		4.63958		8.7311	46.0256	2.95484	3.16988	27.7323	1.78042
75				2017-08-22	5.15		3.0233		4.04798		4.52283	41.2951	2.1267	1.21446	21.3985	1.10202
76				2017-08-23	3.8		3.57969		4.74333		0.0485386	5.79776	0.220315	0.889874	24.8245	0.943331
77				2017-08-24	3.16		2.99366		3.84583		0.0276704	5.26405	0.166344	0.470364	21.7035	0.685831
78				2017-08-25	4.23		3.27019		4.09893		0.921241	22.6906	0.959813	0.0171788	3.09854	0.131068
79				2017-08-26	4.76		3.95671		4.8611		0.645281	16.8759	0.803294	0.0102212	2.12394	0.1011
80				2017-08-27	3.56		3.19543		3.84134		0.132913	10.2408	0.364572	0.0791523	7.90282	0.28134
81				2017-08-28	4.06		3.24006		3.82777		0.672306	20.1956	0.819942	0.0539311	5.71997	0.232231
82				2017-08-29	0.83		2.2415		2.60461		1.99232	170.06	1.4115	3.14925	213.809	1.77461
83				2017-08-30	0.72		2.04109		2.34106		1.74527	183.484	1.32109	2.62784	225.147	1.62106
84				2017-08-31	0.6		1.66482		1.88623		1.13385	177.47	1.06482	1.6544	214.372	1.28623
85				2017-09-01	2.58		2.28493		2.55966		0.0870677	11.4369	0.295072	0.000413619	0.78828	0.0203376
86				2017-09-02	0.79		1.85028		2.04744		1.12419	134.213	1.06028	1.58116	159.17	1.25744
87				2017-09-03	0.76		1.69976		1.86784		0.883145	123.652	0.939758	1.22732	145.769	1.10784
88				2017-09-04	0.34		1.56332		1.69864		1.49652	359.801	1.22332	1.84591	399.601	1.35864
89				2017-09-05	1.01		1.37479		1.47739		0.133071	36.1177	0.364789	0.218456	46.2765	0.467393
90				2017-09-06	0.15		1.52458		1.62066		1.88948	916.389	1.37458	2.16284	980.439	1.47066
91				2017-09-07	1.78		1.76117		1.8517		0.000354573	1.05787	0.0188301	0.00514145	4.02831	0.0717039
92				2017-09-08	2.33		2.18699		2.27446		0.0204521	6.13781	0.143011	0.00308477	2.38372	0.0555407
93				2017-09-09	1.15		1.41009		1.45139		0.067645	22.6162	0.260086	0.0908358	26.2078	0.30139
94				2017-09-10	0.36		1.31332		1.33777		0.908823	264.812	0.953322	0.95603	271.602	0.977768
95				2017-09-11	1.88		1.63869		1.65168		0.0582288	12.8355	0.241307	0.0521311	12.1448	0.228322
96				2017-09-12	1.88		1.64085		1.63777		0.0571929	12.7208	0.23915	0.0586758	12.8846	0.242231
97				2017-09-13	1.38		1.30253		1.28801		0.00600196	5.61393	0.0774723	0.00846273	6.66617	0.0919931
98				2017-09-14	1.8		1.57437		1.54095		0.0509108	12.5352	0.225634	0.0671057	14.3915	0.259048
99				2017-09-15	1.35		1.40372		1.36184		0.00288575	3.9792	0.0537192	0.000140285	0.877348	0.0118442
100				2017-09-16	1.6		1.20941		1.16238		0.152561	24.4119	0.39059	0.191514	27.3514	0.437623
101			收割	2017-09-17	1.72	85.43	1.0399	81.2229	0.988909	96.0676	0.462535	39.5406	0.680099	0.534493	42.5053	0.731091	1.0276	4.92463	0.764909	0.933389	12.4519	0.710068
					340.75		290.887		345.19		2.66919	59.6118	1.19638	1.77978	61.9632	0.99104	1.63376	14.6334	1.19638	1.33408	1.30298	0.99104
							14.6334		1.30298
			生育阶段	实测值（mm）	估算值（mm）		RMSE（mm/d）		MAE（mm/d）		MRE（%）
					FAO-56	GA	FAO-56	GA	FAO-56	GA	FAO-56	GA
		2.13	苗期	71.87	81.5931	91.2066	1.01838	1.00605	0.822958	0.818962	13.5288	26.9049
		4.02375	拔节期	108.69	69.1731	81.1148	2.95263	2.2592	2.40782	1.79933	36.3575	25.3705
		5.37333	抽雄吐丝期	74.76	58.8977	76.8009	1.60098	1.23375	1.47954	1.01901	21.2177	2.72996
		2.72583	灌浆成熟期	85.43	81.2229	96.0676	1.0276	0.933389	0.764909	0.710068	4.92463	12.4519		均方根误差	相对误差	绝对误差
			全生育期	340.75	290.887	345.19	1.63376	1.33408	1.19638	0.99104	14.6334	1.30298	推荐	1.63376	14.6334	1.19638
				19.841									遗传算法	1.33408	1.30298	0.99104
				30.0058			0.29968		0.205341					18.3429	91.0958	17.1635
				20.6388		49.8632	18.3429		17.1635
				23.5845		14.6334
								RMSE	相对误差（%）	AAE					KCBINI	KCBMID	KCBEND	KCMAX	均方根误差	相对误差	绝对误差
								1.01838	13.5288	0.822958	1.00605	26.9049	0.818962		0.1601	1.2451	0.4128	1.4967	18.4333	85.5162	17.2072
								2.95263	36.3575	2.40782	2.2592	25.3705	1.79933
								1.60098	21.2177	1.47954	1.23375	2.72996	1.01901		0.1625	1.2581	0.4062	1.4977	18.4771	82.8452	17.1746
								1.0276	4.92463	0.764909	0.933389	12.4519	0.710068		0.1549	1.2182	0.4201	1.4969	18.3429	91.0958	17.1635
								1.63376	14.6334	1.19638	1.33408	1.30298	0.99104
															0.1565	1.2466	0.4078	1.4927	18.389	86.7228	17.1754
															0.1573	1.2258	0.4302	1.4931	18.2779	89.3363	17.1446
															0.1579	1.196	0.4338	1.4999	18.2228	93.7526	17.0821
															0.1602	1.2503	0.4114	1.4977	18.4675	84.4161	17.2271
															0.1644	1.2462	0.4134	1.4934	18.3463	85.154	17.1025
															0.1543	1.2397	0.4574	1.4949	18.3296	85.4379	17.2814

## Sheet: Fig 3
		CK	T1	T2
播种	1	2.39	1.68	1.92							2.31839	2.11548	2.08774		1.59
	2	0.89	0.66	0.69											0.92
	3	1.84	1.55	1.46											1.44
	4	1.19	0.93	1.17								2.10161			1.07
	5	0.98	0.77	0.92											1.01
出苗	6	0.88	0.88	0.7								9.35022			0.81
	7	1.05	0.72	0.99											0.96
	8	1.48	1.33	1.72											1.63
	9	6.68	6.63	6.49											6.55
	10	5.18	5.29	4.91											4.82
	11	2.5	2.76	2.35											2.81
	12	1.48	1.44	1.4											1.37
	13	1.5	1.37	1.18											1.29
	14	1.28	1.21	1.18											1.27
	15	0.94	0.87	0.53											0.87
	16	1.25	1.16	1.27											1.15
	17	1.31	1.22	1.29											1.26
	18	1.61	1.39	1.38											1.5
	19	1.49	1.1	1.16											1.41
	20	6.92	5.73	5.79											6.15
	21	5.72	5.45	5.04											4.92
	22	2.82	2.77	2.67											2.58
	23	1.24	1.03	1.06											1.34
	24	1.81	1.62	1.42											1.64
	25	5.05	4.8	4.21											4.42
	26	4.19	3.84	4.05											3.59
	27	3.31	3.12	3								6.03833	3.42889	3.45944	2.91
	28	1.9	2.15	2.23											1.97
	29	0.67	0.46	0.46								43.2146	42.7086		0.63
	30	1.75	1.49	1.32											1.48
	31	0.57	0.16	0.76											0.52
拔节	32	3.42	2.79	2.89											3.93
	33	3.14	2.76	2.47	78.43	71.13	70.08								2.78
	34	7.17	3.35	3.78											3.36
	35	7.63	2.42	2.39											2.18
	36	4.47	1.65	1.62										41839	1.88
	37	5.11	2.23	2.27										41854	2.28
	38	5.59	3.01	3											2.82
	39	3.57	1.06	1.84	5.59	2.28667	2.48333								1.99
	40	5.32	3.34	2.65											3.5
	41	5.73	2.9	3.27											3.35
	42	5.81	3.15	3.33											3.62
	43	5.99	3.69	3.31			处理编号	各生育阶段土壤含水量下限（占田间持水量百分比）				备注			3.76
	44	5.53	2.87	2.88				苗期	拔节期	抽穗期	乳熟期				3.61
	45	5.3	2.46	2.65			Z1	0.55	0.45	0.35	0.6	苗期轻旱，拔节期中旱，抽雄吐丝期重旱			3.53
	46	4.25	3.31	3.1			Z4	0.65	0.65	0.7	0.6	对照组，全生育期不受旱			3.23
	47	10.57	6.18	6.11			Z6	0.55	0.55	0.45	0.45	苗期、拔节期轻旱，抽雄吐丝期、灌浆成熟期中旱			8.04
	48	10.02	7.35	7.31											7.63
	49	10.07	7.2	7.4	102.13	56.17	56.91								7.37
抽雄	50	6.65	4.63	4.89											5.39
	51	5.88	3.92	3.94				45.22							4.12
	52	6.29	4.35	4.78				44.2769				4.39765	3.30353	3.75412	4.71
	53	5.44	4.5	4.97											4.26
	54	4.79	3.61	4.32								24.8796	14.6335		3.88
	55	3.64	2.98	3.25											2.91
	56	2.44	2.27	2.11											2.12
	57	5.69	4.92	4.76									41855		5.81
	58	5.91	4.86	5.36									41872		6.17
	59	6.08	4.8	5.2											6.43
	60	2.7	1.63	2.79											2.93
	61	1	1.08	1.01											1.24
	62	4.68	2.47	4.15											4.67
	63	5.6	5.32	4.86											5.51
	64	5.38	1.78	4.58											4.62
	65	1.47	2.44	1.87											1.51
	66	1.12	0.6	0.98											0.96
灌浆	67	3.49	1.17	3.41	78.25	57.33	67.23								3.61
	68	3.73	1.39	3.26											4.03
	69	4.16	5.84	3.58	-11.02	9.9									3.94
	70	3.75	1.1	2.89	-16.3915	14.7256									3.45
	71	3.71	1.1	2.12											2.43
	72	1.37	1.29	0.8											0.71
	73	5.07	1.2	2.28											2.51
	74	6.42	1.6	2.6											2.91
	75	5.15	1.79	2.28											2.69
	76	3.8	1.59	1.54		2.44086	1.49	1.43057							1.86
	77	3.16	1	1.62											1.66
	78	4.23	0.61	2.31		38.9559	41.3906								2.3
	79	4.76	1.95	2.49											2.78
	80	3.56	2.02	1.69											2.12
	81	4.06	2.13	1.69											2.06
	82	0.83	1.92	0.67									41873		0.67
	83	0.72	1.18	0.56									41920		0.67
	84	0.6	0.83	0.34											0.38
	85	2.58	1.44	1.48											1.76
	86	0.79	0.87	0.5											0.48
	87	0.76	1.34	0.49											0.51
	88	0.34	1.32	0.15											0.67
	89	1.01	0.42	0.72											0.46
	90	0.15	0.24	-0.01											-0.02
	91	1.78	0.54	1.12											0.96
	92	2.33	1.89	1.62											1.03
	93	1.15	3.18	0.6											0.46
	94	0.36	0.52	0.09											0.29
	95	1.88	2.54	1.39											0.97
	96	1.88	1.26	1.05											1.83
	97	1.38	0.72	0.8											1.37
	98	1.8	2.05	1.26											0.71
	99	1.35	1.87	0.83											0.39
	100	1.6	1.3	0.77											0.36
收割	101	1.72	0.94	1.08											0.51
						#REF!	#REF!								0.53
						#REF!	#REF!

## Sheet:  Fig 4 and 5
									推荐+调整		推荐+调整		遗传算法		遗传算法		绝对误差				相对误差
			日期	参考作物蒸发蒸腾量	灌水量	灌水量	Observed	Kc(Observed)	单作物系数	实际	Kc(FAO-56)	Simulated(FAO-56)	单作物系数	实际	Kc(GA)	Simulated(GA)	单作物系数	双作物系数	遗传算法单作物系数	遗传算法双作物系数	单作物系数	双作物系数	遗传算法单作物系数	遗传算法双作物系数
1		播种	2017-06-09	4.03314			2.39	0.592591	0.9909	3.99644	0.694493	2.80098	0.9955	4.01499	0.909775	3.66925	1.60644	0.410984	1.62499	1.27925	-1.60644	-0.410984	-1.62499	-1.27925
2			2017-06-10	2.42032			0.89	0.367721	0.9909	2.39829	0.561636	1.35934	0.9955	2.40942	0.654083	1.58309	1.50829	0.469336	1.51942	0.693087	-1.50829	-0.469336	-1.51942	-0.693087
3			2017-06-11	3.07421			1.84	0.598528	0.9909	3.04623	0.501361	1.54129	0.9955	3.06038	0.552614	1.69885	1.20623	0.298711	1.22038	0.141149	-1.20623	0.298711	-1.22038	0.141149
4			2017-06-12	3.37468			1.19	0.352626	0.9909	3.34397	0.436012	1.4714	0.9955	3.3595	0.44993	1.51837	2.15397	0.281404	2.1695	0.328371	-2.15397	-0.281404	-2.1695	-0.328371
5			2017-06-13	3.72319	3		0.98	0.263215	0.9909	3.68931	0.377618	1.40595	0.9955	3.70644	0.366312	1.36385	2.70931	0.425945	2.72644	0.383849	-2.70931	-0.425945	-2.72644	-0.383849
6		出苗	2017-06-14	3.39908			0.88	0.258894	0.9909	3.36815	0.326347	1.10928	0.9955	3.38378	0.300205	1.02042	2.48815	0.22928	2.50378	0.140421	-2.48815	-0.22928	-2.50378	-0.140421
7			2017-06-15	2.78266	2		1.05	0.377336	0.9909	2.75734	0.290083	0.807203	0.9955	2.77014	0.258725	0.719944	1.70734	0.242797	1.72014	0.330056	-1.70734	0.242797	-1.72014	0.330056
8			2017-06-16	4.05631	3		1.48	0.364864	0.9909	4.0194	0.2665	1.08101	0.9955	4.03806	0.234461	0.951047	2.5394	0.398992	2.55806	0.528953	-2.5394	0.398992	-2.55806	0.528953
9			2017-06-17	4.33031			6.68	1.54261	0.9909	4.29091	1.11799	4.84123	0.9955	4.31083	1.4969	6.48205	2.38909	1.83877	2.36917	0.197952	2.38909	1.83877	2.36917	0.197952
10			2017-06-18	4.84352	1		5.18	1.06947	0.9909	4.79944	1.11799	5.41499	0.9955	4.82172	1.4969	7.25026	0.38056	0.234987	0.35828	2.07026	0.38056	-0.234987	0.35828	-2.07026
11			2017-06-19	3.45412			2.5	0.723773	0.9909	3.42269	1.11799	3.86166	0.9955	3.43858	1.21782	4.20649	0.922688	1.36166	0.938577	1.70649	-0.922688	-1.36166	-0.938577	-1.70649
12			2017-06-20	3.13112			1.48	0.472674	0.9909	3.10263	0.922956	2.88989	0.9955	3.11703	0.909472	2.84767	1.62263	1.40989	1.63703	1.36767	-1.62263	-1.40989	-1.63703	-1.36767
13			2017-06-21	3.54074			1.5	0.42364	0.9909	3.50852	0.776535	2.74951	0.9955	3.52481	0.711045	2.51763	2.00852	1.24951	2.02481	1.01763	-2.00852	-1.24951	-2.02481	-1.01763
14			2017-06-22	4.37201			1.28	0.292771	0.9909	4.33223	0.642324	2.80825	0.9955	4.35234	0.545666	2.38566	3.05223	1.52825	3.07234	1.10566	-3.05223	-1.52825	-3.07234	-1.10566
15			2017-06-23	3.04948			0.94	0.308249	0.9909	3.02173	0.512103	1.56165	0.9955	3.03576	0.402184	1.22645	2.08173	0.621648	2.09576	0.286452	-2.08173	-0.621648	-2.09576	-0.286452
16			2017-06-24	2.59563			1.25	0.481579	0.9909	2.57201	0.445298	1.15583	0.9955	2.58395	0.338852	0.879533	1.32201	0.0941728	1.33395	0.370467	-1.32201	0.0941728	-1.33395	0.370467
17			2017-06-25	3.99276			1.31	0.328094	0.9909	3.95643	0.421775	1.68405	0.9955	3.9748	0.331487	1.32355	2.64643	0.374048	2.6648	0.0135489	-2.64643	-0.374048	-2.6648	-0.0135489
18			2017-06-26	3.90808			1.61	0.411967	0.9909	3.87251	0.389824	1.52346	0.9955	3.89049	0.319706	1.24944	2.26251	0.0865389	2.28049	0.360564	-2.26251	0.0865389	-2.28049	0.360564
19			2017-06-27	3.51091			1.49	0.424391	0.9909	3.47896	0.375821	1.31948	0.9955	3.49511	0.325842	1.144	1.98896	0.170525	2.00511	0.345996	-1.98896	0.170525	-2.00511	0.345996
20			2017-06-28	4.34299			6.92	1.59337	0.9909	4.30347	1.11799	4.8554	0.9955	4.32344	1.4969	6.50102	2.61653	2.0646	2.59656	0.418981	2.61653	2.0646	2.59656	0.418981
21			2017-06-29	4.04342			5.72	1.41464	0.9909	4.00663	1.11799	4.52049	0.9955	4.02523	1.4969	6.0526	1.71337	1.19951	1.69477	0.332598	1.71337	1.19951	1.69477	-0.332598
22			2017-06-30	2.90659			2.82	0.970209	0.9909	2.88014	1.11799	3.24953	0.9955	2.89351	1.40505	4.08392	0.0601405	0.42953	0.0735109	1.26392	-0.0601405	-0.42953	-0.0735109	-1.26392
23			2017-07-01	2.44949			1.24	0.506229	0.9909	2.4272	1.07996	2.64534	0.9955	2.43846	1.19089	2.91707	1.1872	1.40534	1.19846	1.67707	-1.1872	-1.40534	-1.19846	-1.67707
24			2017-07-02	2.35077			1.81	0.769961	0.9909	2.32938	1.11799	2.62813	0.9955	2.34019	1.4969	3.51887	0.519378	0.818129	0.530191	1.70887	-0.519378	-0.818129	-0.530191	-1.70887
25			2017-07-03	3.0705			5.05	1.64468	0.9909	3.04256	1.11799	3.43278	0.9955	3.05668	1.4825	4.55202	2.00744	1.61722	1.99332	0.497982	2.00744	1.61722	1.99332	0.497982
26			2017-07-04	3.87031			4.19	1.0826	0.9909	3.83509	1.11799	4.32695	0.9955	3.85289	1.27107	4.91945	0.354911	0.136954	0.337108	0.729449	0.354911	-0.136954	0.337108	-0.729449
27			2017-07-05	3.80815			3.31	0.869189	0.9909	3.7735	1.07195	4.08215	0.9955	3.79101	1.08179	4.11962	0.463496	0.772149	0.481013	0.809618	-0.463496	-0.772149	-0.481013	-0.809618
28			2017-07-06	3.00906			1.9	0.631426	0.9909	2.98168	0.970172	2.91931	0.9955	2.99552	0.964018	2.90079	1.08168	1.01931	1.09552	1.00079	-1.08168	-1.01931	-1.09552	-1.00079
29			2017-07-07	2.64737			0.67	0.253081	0.9909	2.62328	0.915266	2.42305	0.9955	2.63546	0.912084	2.41462	1.95328	1.75305	1.96546	1.74462	-1.95328	-1.75305	-1.96546	-1.74462
30			2017-07-08	3.14608			1.75	0.556248	0.9909	3.11745	0.882416	2.77615	0.9955	3.13192	0.888333	2.79477	1.36745	1.02615	1.38192	1.04477	-1.36745	-1.02615	-1.38192	-1.04477
31			2017-07-09	2.75011			0.57	0.207264	0.9909	2.72509	0.853575	2.34743	0.9955	2.73774	0.870624	2.39431	2.15509	1.77743	2.16774	1.82431	-2.15509	-1.77743	-2.16774	-1.82431
32		拔节	2017-07-10	3.36995			3.42	1.01485	0.9909	3.33928	0.840414	2.83215	0.9955	3.35478	0.870632	2.93398	0.0807179	0.587848	0.0652161	0.486016	0.0807179	0.587848	0.0652161	0.486016
33			2017-07-11	4.13007			3.14	0.760278	0.9909	4.09248	0.829522	3.42598	0.9955	4.11148	0.873739	3.6086	0.952482	0.285982	0.97148	0.468597	-0.952482	-0.285982	-0.97148	-0.468597
34			2017-07-12	4.12409	10	10	7.17	1.73857	0.9909	4.08656	0.822002	3.39001	0.9955	4.10553	0.881107	3.63376	3.08344	3.77999	3.06447	3.53624	3.08344	3.77999	3.06447	3.53624
35			2017-07-13	4.22134			7.63	1.80748	0.9909	4.18293	0.823608	3.47673	0.9955	4.20235	0.897528	3.78877	3.44707	4.15327	3.42765	3.84123	3.44707	4.15327	3.42765	3.84123
36	32	0	2017-07-14	3.6458			4.47	1.22607	0.9909	3.61262	0.831777	3.03249	0.9955	3.62939	0.919883	3.35371	0.85738	1.43751	0.840609	1.11629	0.85738	1.43751	0.840609	1.11629
37	32	4	2017-07-15	2.82459			5.11	1.80911	0.9909	2.79889	0.846955	2.3923	0.9955	2.81188	0.947776	2.67708	2.31111	2.7177	2.29812	2.43292	2.31111	2.7177	2.29812	2.43292
38	32	8	2017-07-16	3.58067			5.59	1.56116	0.9909	3.54809	0.867153	3.10499	0.9955	3.56456	0.979181	3.50613	2.04191	2.48501	2.02544	2.08387	2.04191	2.48501	2.02544	2.08387
39	32	12	2017-07-17	2.57191			3.57	1.38808	0.9909	2.5485	0.888044	2.28397	0.9955	2.56033	1.01099	2.60017	1.0215	1.28603	1.00967	0.969834	1.0215	1.28603	1.00967	0.969834
40			2017-07-18	4.19296			5.32	1.26879	0.9909	4.1548	0.912224	3.82492	0.9955	4.17409	1.04484	4.38098	1.1652	1.49508	1.14591	0.939021	1.1652	1.49508	1.14591	0.939021
41	32	0	2017-07-19	4.18375			5.73	1.36959	0.9909	4.14567	0.936076	3.91631	0.9955	4.16492	1.07837	4.51163	1.58433	1.81369	1.56508	1.21837	1.58433	1.81369	1.56508	1.21837
42	32	1	2017-07-20	4.75479			5.81	1.22193	0.9909	4.71152	0.961653	4.57246	0.9955	4.73339	1.11287	5.29146	1.09848	1.23754	1.07661	0.518535	1.09848	1.23754	1.07661	0.518535
43	32	2	2017-07-21	4.7102			5.99	1.27171	0.9909	4.66734	0.988307	4.65513	0.9955	4.68901	1.14789	5.40681	1.32266	1.33487	1.30099	0.583189	1.32266	1.33487	1.30099	0.583189
44	32	3	2017-07-22	4.53046			5.53	1.22063	0.9909	4.48923	1.01614	4.60357	0.9955	4.51007	1.18349	5.36174	1.04077	0.926427	1.01993	0.168262	1.04077	0.926427	1.01993	0.168262
45			2017-07-23	4.43627			5.3	1.1947	0.9909	4.3959	1.04484	4.6352	0.9955	4.41631	1.21947	5.40988	0.904097	0.664795	0.88369	0.109882	0.904097	0.664795	0.88369	-0.109882
46			2017-07-24	4.60534	5		4.25	0.922843	0.9909	4.56343	1.04445	4.81005	0.9955	4.58461	1.21921	5.61485	0.313427	0.560054	0.334612	1.36485	-0.313427	-0.560054	-0.334612	-1.36485
47			2017-07-25	4.40305			10.57	2.40061	0.9909	4.36298	1.11799	4.92255	0.9955	4.38323	1.4969	6.59092	6.20702	5.64745	6.18677	3.97908	6.20702	5.64745	6.18677	3.97908
48			2017-07-26	4.18704			10.02	2.3931	0.9909	4.14894	1.11799	4.68105	0.9955	4.1682	1.4969	6.26758	5.87106	5.33895	5.8518	3.75242	5.87106	5.33895	5.8518	3.75242
49			2017-07-27	4.12634			10.07	2.44042	0.9909	4.08879	1.11799	4.61319	0.9955	4.10777	1.4969	6.17671	5.98121	5.45681	5.96223	3.89329	5.98121	5.45681	5.96223	3.89329
50		抽雄	2017-07-28	3.51562			6.65	1.89156	0.9909	3.48363	1.11799	3.93042	0.9955	3.4998	1.48991	5.23795	3.16637	2.71958	3.1502	1.41205	3.16637	2.71958	3.1502	1.41205
51	50	0	2017-07-29	3.36828			5.88	1.7457	0.9909	3.33763	1.11799	3.7657	0.9955	3.35313	1.44577	4.86977	2.54237	2.1143	2.52687	1.01023	2.54237	2.1143	2.52687	1.01023
52	50	1	2017-07-30	3.63154			6.29	1.73205	0.9909	3.59849	1.1147	4.04809	0.9955	3.6152	1.41035	5.12175	2.69151	2.24191	2.6748	1.16825	2.69151	2.24191	2.6748	1.16825
53	50	4	2017-07-31	3.08549			5.44	1.76309	0.9909	3.05741	1.11799	3.44954	0.9955	3.07161	1.4969	4.61867	2.38259	1.99046	2.36839	0.821328	2.38259	1.99046	2.36839	0.821328
54	50	8	2017-08-01	2.77211	10	10	4.79	1.72792	0.9909	2.74689	1.11799	3.09919	0.9955	2.75964	1.4969	4.14958	2.04311	1.69081	2.03036	0.640421	2.04311	1.69081	2.03036	0.640421
55	50	12	2017-08-02	2.68484			3.64	1.35576	0.9909	2.66041	1.11799	3.00161	0.9955	2.67276	1.4969	4.01894	0.979593	0.638385	0.967243	0.378936	0.979593	0.638385	0.967243	-0.378936
56			2017-08-03	2.42925			2.44	1.00442	0.9909	2.40715	1.11799	2.71587	0.9955	2.41832	1.4969	3.63635	0.0328533	0.275873	0.0216787	1.19635	0.0328533	-0.275873	0.0216787	-1.19635
57	50	0	2017-08-04	3.02279			5.69	1.88237	0.9909	2.99528	1.11799	3.37944	0.9955	3.00919	1.4969	4.52481	2.69472	2.31056	2.68081	1.16519	2.69472	2.31056	2.68081	1.16519
58	50	1	2017-08-05	3.81282			5.91	1.55003	0.9909	3.77813	1.11799	4.26268	0.9955	3.79566	1.47345	5.618	2.13187	1.64732	2.11434	0.291997	2.13187	1.64732	2.11434	0.291997
59	50	2	2017-08-06	3.85714			6.08	1.5763	0.9909	3.82204	1.11799	4.31223	0.9955	3.83978	1.42848	5.50985	2.25796	1.76777	2.24022	0.570153	2.25796	1.76777	2.24022	0.570153
60	50	3	2017-08-07	3.04959			2.7	0.885366	0.9909	3.02183	1.10986	3.3846	0.9955	3.03586	1.391	4.24198	0.321835	0.684602	0.335863	1.54198	-0.321835	-0.684602	-0.335863	-1.54198
61			2017-08-08	2.57522			1	0.388316	0.9909	2.55179	1.10346	2.84166	0.9955	2.56363	1.36665	3.51944	1.55179	1.84166	1.56363	2.51944	-1.55179	-1.84166	-1.56363	-2.51944
62			2017-08-09	3.46167	10		4.68	1.35195	0.9909	3.43017	1.11799	3.8701	0.9955	3.44609	1.4969	5.18177	1.24983	0.809902	1.23391	0.501769	1.24983	0.809902	1.23391	-0.501769
63			2017-08-10	3.55437			5.6	1.57552	0.9909	3.52203	1.11799	3.97374	0.9955	3.53838	1.49079	5.29883	2.07797	1.62626	2.06162	0.301174	2.07797	1.62626	2.06162	0.301174
64			2017-08-11	3.05225			5.38	1.76263	0.9909	3.02448	1.11799	3.41238	0.9955	3.03852	1.44602	4.41362	2.35552	1.96762	2.34148	0.966376	2.35552	1.96762	2.34148	0.966376
65			2017-08-12	2.63062			1.47	0.558803	0.9909	2.60668	1.11799	2.941	0.9955	2.61878	1.41389	3.71941	1.13668	1.471	1.14878	2.24941	-1.13668	-1.471	-1.14878	-2.24941
66			2017-08-13	2.24458			1.12	0.498979	0.9909	2.22416	1.11799	2.50942	0.9955	2.23448	1.3901	3.12021	1.10416	1.38942	1.11448	2.00021	-1.10416	-1.38942	-1.11448	-2.00021
67		灌浆	2017-08-14	2.51786	57.5	57.5	3.49	1.3861	0.9909	2.49495	1.1143	2.80564	0.9955	2.50653	1.37227	3.4552	0.995049	0.684357	0.983467	0.0348006	0.995049	0.684357	0.983467	0.0348006
68	67	0	2017-08-15	2.89625			3.73	1.28787	0.9909	2.86989	1.10867	3.21098	0.9955	2.88321	1.35435	3.92253	0.86011	0.519019	0.846787	0.192529	0.86011	0.519019	0.846787	-0.192529
69	67	4	2017-08-16	3.21823			4.16	1.29264	0.9909	3.18894	1.1027	3.54875	0.9955	3.20375	1.33613	4.29997	0.971056	0.611249	0.956253	0.139969	0.971056	0.611249	0.956253	-0.139969
70	67	8	2017-08-17	3.41133			3.75	1.09928	0.9909	3.38029	1.09667	3.74109	0.9955	3.39598	1.31859	4.49816	0.369711	0.00890913	0.354019	0.748156	0.369711	0.00890913	0.354019	-0.748156
71	67	12	2017-08-18	2.82429			3.71	1.31361	0.9909	2.79859	1.11799	3.15752	0.9955	2.81158	1.4969	4.22767	0.911414	0.552485	0.898423	0.517675	0.911414	0.552485	0.898423	-0.517675
72			2017-08-19	2.31202			1.37	0.592556	0.9909	2.29098	1.11799	2.5848	0.9955	2.30161	1.4969	3.46086	0.920978	1.2148	0.931613	2.09086	-0.920978	-1.2148	-0.931613	-2.09086
73	67	0	2017-08-20	2.43636			5.07	2.08097	0.9909	2.41419	1.11799	2.72382	0.9955	2.4254	1.4969	3.64699	2.65581	2.34618	2.6446	1.42301	2.65581	2.34618	2.6446	1.42301
74	67	1	2017-08-21	3.09946			6.42	2.07133	0.9909	3.07126	1.11799	3.46516	0.9955	3.08551	1.4969	4.63958	3.34874	2.95484	3.33449	1.78042	3.34874	2.95484	3.33449	1.78042
75	67	2	2017-08-22	2.70424			5.15	1.90442	0.9909	2.67963	1.11799	3.0233	0.9955	2.69207	1.4969	4.04798	2.47037	2.1267	2.45793	1.10202	2.47037	2.1267	2.45793	1.10202
76	67	3	2017-08-23	3.2019			3.8	1.18679	0.9909	3.17277	1.11799	3.57969	0.9955	3.18749	1.48141	4.74333	0.627234	0.220315	0.612506	0.943331	0.627234	0.220315	0.612506	-0.943331
77			2017-08-24	2.67772			3.16	1.18011	0.9909	2.65335	1.11799	2.99366	0.9955	2.66567	1.43623	3.84583	0.506647	0.166344	0.49433	0.685831	0.506647	0.166344	0.49433	-0.685831
78			2017-08-25	2.93564			4.23	1.44091	0.9909	2.90892	1.11396	3.27019	0.9955	2.92243	1.39627	4.09893	1.32108	0.959813	1.30757	0.131068	1.32108	0.959813	1.30757	0.131068
79			2017-08-26	3.59848	10		4.76	1.32278	0.9909	3.56573	1.09955	3.95671	0.9955	3.58229	1.35088	4.8611	1.19427	0.803294	1.17771	0.1011	1.19427	0.803294	1.17771	-0.1011
80			2017-08-27	2.96305			3.56	1.20147	0.9909	2.93608	1.07843	3.19543	0.9955	2.94971	1.29642	3.84134	0.623919	0.364572	0.610289	0.28134	0.623919	0.364572	0.610289	-0.28134
81			2017-08-28	3.06417			4.06	1.32499	0.9909	3.03628	1.0574	3.24006	0.9955	3.05038	1.2492	3.82777	1.02372	0.819942	1.00962	0.232231	1.02372	0.819942	1.00962	0.232231
82			2017-08-29	2.16918			0.83	0.382632	0.9909	2.14944	1.03334	2.2415	0.9955	2.15942	1.20073	2.60461	1.31944	1.4115	1.32942	1.77461	-1.31944	-1.4115	-1.32942	-1.77461
83			2017-08-30	2.01688			0.72	0.356988	0.9909	1.99852	1.012	2.04109	0.9955	2.0078	1.16074	2.34106	1.27852	1.32109	1.2878	1.62106	-1.27852	-1.32109	-1.2878	-1.62106
84			2017-08-31	1.68186			0.6	0.356749	0.9909	1.66655	0.989873	1.66482	0.9955	1.67429	1.12152	1.88623	1.06655	1.06482	1.07429	1.28623	-1.06655	-1.06482	-1.07429	-1.28623
85			2017-09-01	2.35984			2.58	1.09329	0.9909	2.33837	0.968254	2.28493	0.9955	2.34922	1.08467	2.55966	0.241631	0.295072	0.230776	0.0203376	0.241631	0.295072	0.230776	0.0203376
86			2017-09-02	1.96571			0.79	0.40189	0.9909	1.94783	0.941276	1.85028	0.9955	1.95687	1.04158	2.04744	1.15783	1.06028	1.16687	1.25744	-1.15783	-1.06028	-1.16687	-1.25744
87			2017-09-03	1.8429			0.76	0.412393	0.9909	1.82613	0.922327	1.69976	0.9955	1.83461	1.01353	1.86784	1.06613	0.939758	1.07461	1.10784	-1.06613	-0.939758	-1.07461	-1.10784
88			2017-09-04	1.74425			0.34	0.194926	0.9909	1.72838	0.896272	1.56332	0.9955	1.7364	0.973853	1.69864	1.38838	1.22332	1.3964	1.35864	-1.38838	-1.22332	-1.3964	-1.35864
89			2017-09-05	1.58042			1.01	0.639071	0.9909	1.56604	0.869889	1.37479	0.9955	1.57331	0.934811	1.47739	0.556037	0.364789	0.563307	0.467393	-0.556037	-0.364789	-0.563307	-0.467393
90			2017-09-06	1.80697			0.15	0.0830117	0.9909	1.79053	0.843722	1.52458	0.9955	1.79884	0.896891	1.62066	1.64053	1.37458	1.64884	1.47066	-1.64053	-1.37458	-1.64884	-1.47066
91			2017-09-07	2.16034			1.78	0.823944	0.9909	2.14068	0.815227	1.76117	0.9955	2.15062	0.857135	1.8517	0.360683	0.0188301	0.370621	0.0717039	-0.360683	0.0188301	-0.370621	-0.0717039
92			2017-09-08	2.7909			2.33	0.834857	0.9909	2.7655	0.783615	2.18699	0.9955	2.77834	0.814956	2.27446	0.435499	0.143011	0.448338	0.0555407	-0.435499	0.143011	-0.448338	0.0555407
93			2017-09-09	1.88704			1.15	0.60942	0.9909	1.86987	0.747248	1.41009	0.9955	1.87855	0.769136	1.45139	0.719868	0.260086	0.728549	0.30139	-0.719868	-0.260086	-0.728549	-0.30139
94			2017-09-10	1.83274			0.36	0.196427	0.9909	1.81606	0.716588	1.31332	0.9955	1.8245	0.729927	1.33777	1.45606	0.953322	1.4645	0.977768	-1.45606	-0.953322	-1.4645	-0.977768
95			2017-09-11	2.38931			1.88	0.786839	0.9909	2.36757	0.685844	1.63869	0.9955	2.37856	0.691279	1.65168	0.487565	0.241307	0.498556	0.228322	-0.487565	0.241307	-0.498556	0.228322
96			2017-09-12	2.51946	15	15	1.88	0.746191	0.9909	2.49654	0.65127	1.64085	0.9955	2.50813	0.650047	1.63777	0.616536	0.23915	0.628126	0.242231	-0.616536	0.23915	-0.628126	0.242231
97			2017-09-13	2.11487			1.38	0.652521	0.9909	2.09563	0.615889	1.30253	0.9955	2.10536	0.609023	1.28801	0.715629	0.0774723	0.725357	0.0919931	-0.715629	0.0774723	-0.725357	0.0919931
98			2017-09-14	2.70076			1.8	0.66648	0.9909	2.67618	0.582935	1.57437	0.9955	2.6886	0.570563	1.54095	0.876181	0.225634	0.888604	0.259048	-0.876181	0.225634	-0.888604	0.259048
99			2017-09-15	2.56744			1.35	0.525815	0.9909	2.54408	0.546738	1.40372	0.9955	2.55589	0.530428	1.36184	1.19408	0.0537192	1.20589	0.0118442	-1.19408	-0.0537192	-1.20589	-0.0118442
100			2017-09-16	2.3638			1.6	0.676877	0.9909	2.34229	0.511639	1.20941	0.9955	2.35316	0.491742	1.16238	0.742285	0.39059	0.753159	0.437623	-0.742285	0.39059	-0.753159	0.437623
101		成熟	2017-09-17	2.17615			1.72	0.790387	0.9909	2.15635	0.477863	1.0399	0.9955	2.16636	0.454431	0.988909	0.436345	0.680099	0.446355	0.731091	-0.436345	0.680099	-0.446355	0.731091
							340.75			314.973		290.887		316.435		345.19	158.637	120.835	158.494	100.095	25.7768	49.8632	24.3147	-4.43992
																			0	3.2
																			20	3.2
																			40	3.2
																			80	3.2
																			115	3.2
			0	11	115	0
			20	11	115	3
			40	11	115	6
			80	11	115	9
			100	11	115	11
			115	11

## Sheet: 水分亏缺1#
遗传算法	KCBINI	KCBMID	KCBEND	T3					FEW								TEW=25	REW=9							DE,END					DR,END
	0.1549	1.2182	0.4201	1.4969		KCB	KCMAX	KCMAX-KCB	FC	1-FC	FW	FEW	FEW*KCMAX	进雨量	灌水量	渗漏量	ET0	P-RO	I/FW	DPE	KR	KE	E	E/FEW	16	ZR	TAW	RAW	DP	15	KS	KC	ETC	ETC调整	实测
					2017-06-09	0.1549	1.4969	1.342	0.00130532	0.998695	1	0.998695	1.49495			0	4.03314	0	0	0	0.5625	0.754875	3.04451	3.04849	19.0485	0.2	43	23.65	0	18.6692	1	0.909775	3.66925	3.66925	1.68	3.95711	1.98925	1.18408				播种
					2017-06-10	0.1549	1.4969	1.342	0.00130532	0.998695	1	0.998695	1.49495			0	2.42032	0	0	0	0.371969	0.499183	1.20818	1.20976	20.2583	0.2	43	23.65	0	20.2523	1	0.654083	1.58309	1.58309	0.66	0.852089	0.923087	1.39862
					2017-06-11	0.1549	1.4969	1.342	0.00130532	0.998695	1	0.998695	1.49495			0	3.07421	0	0	0	0.296359	0.397714	1.22266	1.22425	21.4825	0.2	43	23.65	0	21.9512	1	0.552614	1.69885	1.69885	1.55	0.0221567	0.148851	0.0960331
					2017-06-12	0.1549	1.4969	1.342	0.00130532	0.998695	1	0.998695	1.49495			0	3.37468	0	0	0	0.219843	0.29503	0.995632	0.996934	22.4794	0.2	43	23.65	0	23.4696	1	0.44993	1.51837	1.51837	0.93	0.34618	0.588371	0.632657
					2017-06-13	0.1549	1.4969	1.342	0.00130532	0.998695	1	0.998695	1.49495			0	3.72319	0	0	0	0.157535	0.211412	0.787127	0.788156	23.2676	0.2	43	23.65	0	24.8334	0.938842	0.366312	1.36385	1.32858	0.77	0.312009	0.558578	0.725426
				出苗	2017-06-14	0.1549	1.4969	1.342	0.00130532	0.998695	1	0.998695	1.49495			0	3.39908	0	0	0	0.108275	0.145305	0.493904	0.49455	23.7621	0.2	43	23.65	0	25.8538	0.886107	0.300205	1.02042	0.960455	0.88	0.00647296	0.0804547	0.0914258				出苗
					2017-06-15	0.1549	1.4969	1.342	0.00130532	0.998695	1	0.998695	1.49495			0	2.78266	0	0	0	0.0773659	0.103825	0.28891	0.289288	24.0514	0.2	43	23.65	0	26.5738	0.848901	0.258725	0.719944	0.654815	0.72	0.00424903	0.0651846	0.0905342
					2017-06-16	0.1549	1.4969	1.342	0.00130532	0.998695	1	0.998695	1.49495			0	4.05631	0	0	0	0.0592854	0.079561	0.322724	0.323146	24.3746	0.2	43	23.65	0	27.5248	0.799751	0.234461	0.951047	0.825226	1.33	0.254797	0.504774	0.37953
					2017-06-17	0.1549	1.4969	1.342	0.00130532	0.998695	1	0.998695	1.49495		37.5	13.1254	4.33031	0	37.5	13.1254	1	1.342	5.81128	5.81888	5.81888	0.2	43	23.65	3.49313	0	1	1.4969	6.48205	6.48205	6.63	0.0218898	0.147952	0.0223155
					2017-06-18	0.1549	1.4969	1.342	0.00130532	0.998695	1	0.998695	1.49495			0	4.84352	0	0	0	1	1.342	6.5	6.50849	12.3274	0.2	43	23.65	0	7.25026	1	1.4969	7.25026	7.25026	5.29	3.84262	1.96026	0.370559
					2017-06-19	0.1549	1.4969	1.342	0.00130532	0.998695	1	0.998695	1.49495			0	3.45412	0	0	0	0.792039	1.06292	3.67144	3.67624	16.0036	0.2	43	23.65	0	11.4567	1	1.21782	4.20649	4.20649	2.76	2.09232	1.44649	0.524089
					2017-06-20	0.1549	1.4969	1.342	0.00130532	0.998695	1	0.998695	1.49495			0	3.13112	0	0	0	0.562274	0.754572	2.36266	2.36574	18.3694	0.2	43	23.65	0	14.3044	1	0.909472	2.84767	2.84767	1.44	1.98152	1.40767	0.977546
					2017-06-21	0.1549	1.4969	1.342	0.00130532	0.998695	1	0.998695	1.49495			0	3.54074	0	0	0	0.414415	0.556145	1.96917	1.97174	20.3411	0.2	43	23.65	0	16.822	1	0.711045	2.51763	2.51763	1.37	1.31705	1.14763	0.837684
					2017-06-22	0.1549	1.4969	1.342	0.00130532	0.998695	1	0.998695	1.49495			0	4.37201	0	0	0	0.291181	0.390766	1.70843	1.71066	22.0518	0.2	43	23.65	0	19.2077	1	0.545666	2.38566	2.38566	1.21	1.38217	1.17566	0.971617
					2017-06-23	0.1549	1.4969	1.342	0.00130532	0.998695	1	0.998695	1.49495			0	3.04948	0	0	0	0.184265	0.247284	0.754087	0.755073	22.8068	0.2	43	23.65	0	20.4341	1	0.402184	1.22645	1.22645	0.87	0.127058	0.356452	0.409715
					2017-06-24	0.1549	1.4969	1.342	0.00130532	0.998695	1	0.998695	1.49495			0	2.59563	0	0	0	0.137073	0.183952	0.47747	0.478094	23.2849	0.2	43	23.65	0	21.3137	1	0.338852	0.879533	0.879533	1.16	0.0786617	0.280467	0.241782
					2017-06-25	0.191566	1.4969	1.30533	0.00489254	0.995107	1	0.995107	1.48958			0	3.99276	0	0	0	0.107192	0.139921	0.558673	0.56142	23.8463	0.2	43	23.65	0	22.6372	1	0.331487	1.32355	1.32355	1.22	0.0107224	0.103549	0.0848761
					2017-06-26	0.228231	1.4969	1.26867	0.0128708	0.987129	1	0.987129	1.47763			0	3.90808	0	0	0	0.0721032	0.0914752	0.357492	0.362153	24.2085	0.2	43	23.65	0	23.8867	0.987769	0.319706	1.24944	1.23853	1.39	0.022944	0.151473	0.108973
					2017-06-27	0.264897	1.4969	1.232	0.0231697	0.97683	1	0.97683	1.46222			0	3.51091	0	0	0	0.0494687	0.0609456	0.213975	0.21905	24.4276	0.2	43	23.65	0	25.0307	0.928648	0.325842	1.144	1.07764	1.1	0.000499794	0.0223561	0.0203237
					2017-06-28	0.301562	1.4969	1.19534	0.0353912	0.964609	1	0.964609	1.44392		50	25.5724	4.34299	0	50	25.5724	1	1.19534	5.19134	5.38181	5.38181	0.2	43	23.65	18.4683	0	1	1.4969	6.50102	6.50102	5.73	0.594471	0.771019	0.134558
					2017-06-29	0.338228	1.4969	1.15867	0.0492958	0.950704	1	0.950704	1.42311			0	4.04342	0	0	0	1	1.15867	4.685	4.92793	10.3097	0.2	43	23.65	0	6.0526	1	1.4969	6.0526	6.0526	5.45	0.363125	0.602598	0.110568
					2017-06-30	0.374893	1.4969	1.12201	0.0647186	0.935281	1	0.935281	1.40002			0	2.90659	0	0	0	0.918142	1.03016	2.99426	3.20145	13.5112	0.2	43	23.65	0	10.1365	1	1.40505	4.08392	4.08392	2.77	1.72638	1.31392	0.474338
					2017-07-01	0.411559	1.4969	1.08534	0.0815368	0.918463	1	0.918463	1.37485	9.1		0	2.44949	9.1	0	0	0.718051	0.77933	1.90896	2.07843	6.48961	0.2	43	23.65	0	3.95358	1	1.19089	2.91707	2.91707	1.03	3.56102	1.88707	1.8321
					2017-07-02	0.448224	1.4969	1.04868	0.099654	0.900346	1	0.900346	1.34773			0	2.35077	0	0	0	1	1.04868	2.4652	2.73805	9.22767	0.2	43	23.65	0	7.47245	1	1.4969	3.51887	3.51887	1.62	3.6057	1.89887	1.17214
					2017-07-03	0.48489	1.4969	1.01201	0.118992	0.881008	1	0.881008	1.31878			0	3.0705	0	0	0	0.985771	0.99761	3.06316	3.47689	12.7046	0.2	43	23.65	0	12.0245	1	1.4825	4.55202	4.55202	4.8	0.0614952	0.247982	0.051663
					2017-07-04	0.521555	1.4969	0.975345	0.139487	0.860513	1	0.860513	1.2881			0	3.87031	0	0	0	0.768466	0.749519	2.90087	3.37109	16.0756	0.2	43	23.65	0	16.9439	1	1.27107	4.91945	4.91945	3.84	1.16521	1.07945	0.281106
					2017-07-05	0.558221	1.4969	0.938679	0.161081	0.838919	1	0.838919	1.25578			0	3.80815	0	0	0	0.557772	0.523569	1.99383	2.37667	18.4523	0.2	43	23.65	0	21.0635	1	1.08179	4.11962	4.11962	3.12	0.999237	0.999618	0.320391
					2017-07-06	0.594886	1.4969	0.902014	0.183729	0.816271	1	0.816271	1.22188			0	3.00906	0	0	0	0.409231	0.369132	1.11074	1.36075	19.8131	0.2	43	23.65	0	23.9643	0.983756	0.964018	2.90079	2.87171	2.15	0.520867	0.721711	0.33568
					2017-07-07	0.631552	1.4969	0.865348	0.207388	0.792612	1	0.792612	1.18646			0	2.64737	0	0	0	0.324184	0.280532	0.742672	0.936993	20.7501	0.2	43	23.65	0	26.3789	0.858969	0.912084	2.41462	2.17883	0.46	2.95437	1.71883	3.73658
					2017-07-08	0.668217	1.4969	0.828683	0.232021	0.767979	1	0.767979	1.14959			0	3.14608	0	0	0	0.265622	0.220116	0.692503	0.901721	21.6518	0.2	43	23.65	0	29.1737	0.714537	0.888333	2.79477	2.19465	1.49	0.496528	0.704647	0.472918
					2017-07-09	0.704883	1.4969	0.792017	0.257595	0.742405	1	0.742405	1.11131			0	2.75011	0	0	0	0.209264	0.165741	0.455806	0.613959	22.2657	0.2	43	23.65	0	31.568	0.5908	0.870624	2.39431	1.60108	0.16	2.0767	1.44108	9.00672	1.05887	0.853073	35.994
				拔节	2017-07-10	0.741548	1.4969	0.755352	0.28408	0.71592	1	0.71592	1.07166			0	3.36995	0	0	0	0.170892	0.129083	0.435004	0.607616	22.8733	0.2	43	23.65	0	34.502	0.439173	0.870632	2.93398	1.53249	2.79	1.58134	1.25751	0.450721	65.58	89.1849		拔节
					2017-07-11	0.778214	1.4969	0.718686	0.311449	0.688551	1	0.688551	1.03069			0	4.13007	0	0	0	0.132916	0.0955247	0.394523	0.572976	23.4463	0.21111	45.3887	24.9638	0	38.1106	0.356332	0.873739	3.6086	1.5398	2.76	1.48889	1.2202	0.442101
					2017-07-12	0.814879	1.4969	0.682021	0.339677	0.660323	1	0.660323	0.988437		9	0	4.12409	0	9	0	0.0971047	0.0662274	0.273128	0.413628	14.86	0.22222	47.7773	26.2775	0	32.7444	0.699213	0.881107	3.63376	2.62293	3.35	0.528635	0.727073	0.217037
					2017-07-13	0.851545	1.4969	0.645355	0.368743	0.631257	1	0.631257	0.944929			0	4.22134	0	0	0	0.633753	0.408996	1.72651	2.73504	17.595	0.23333	50.166	27.5913	0	36.5331	0.603898	1.26054	3.78877	3.89732	2.42	2.18248	1.47732	0.610463
					2017-07-14	0.88821	1.4969	0.60869	0.398624	0.601376	1	0.601376	0.9002			0	3.6458	0	0	0	0.462813	0.28171	1.02706	1.70784	19.3028	0.24444	52.5546	28.905	0	39.8869	0.535644	1.16992	3.35371	2.7616	1.65	1.23565	1.1116	0.673695
					2017-07-15	0.924876	1.4969	0.572024	0.429301	0.570699	1	0.570699	0.854279			0	2.82459	0	0	0	0.356073	0.203682	0.57532	1.0081	20.3109	0.25555	54.9433	30.2188	0	42.5639	0.500691	1.12856	2.67708	1.88332	2.23	0.120185	0.346677	0.15546
					2017-07-16	0.961541	1.4969	0.535359	0.460757	0.539243	1	0.539243	0.807192		9	0	3.58067	0	9	0	0.293067	0.156896	0.561793	1.04182	12.3527	0.26666	57.3319	31.5325	0	37.0701	0.785362	1.11844	3.50613	3.26577	3.01	0.0654172	0.255768	0.0849727
					2017-07-17	0.998207	1.4969	0.498693	0.492975	0.507025	1	0.507025	0.758965			0	2.57191	0	0	0	0.790453	0.394194	1.01383	1.99957	14.3523	0.27777	59.7206	32.8463	0	39.6702	0.74608	1.3924	2.60017	2.92924	1.06	3.49404	1.86924	1.76343
					2017-07-18	1.03487	1.4969	0.462028	0.525939	0.474061	1	0.474061	0.709622			0	4.19296	0	0	0	0.665481	0.30747	1.28921	2.71951	17.0718	0.28888	62.1092	34.1601	0	44.0512	0.646102	1.34234	4.38098	4.09276	3.34	0.566654	0.752764	0.225378
					2017-07-19	1.07154	1.4969	0.425362	0.559635	0.440365	1	0.440365	0.659183			0	4.18375	0	0	0	0.495511	0.210772	0.881816	2.00246	19.0743	0.29999	64.4979	35.4738	0	48.5628	0.549028	1.28231	4.51163	3.34313	2.9	0.196367	0.443133	0.152804
					2017-07-20	1.1082	1.4969	0.388697	0.594048	0.405952	1	0.405952	0.60767		9	0	4.75479	0	9	0	0.370357	0.143957	0.684483	1.68612	11.7604	0.3111	66.8865	36.7876	0	44.8543	0.731993	1.25216	5.29146	4.54155	3.15	1.93642	1.39155	0.441763
					2017-07-21	1.14487	1.4969	0.352031	0.629165	0.370835	1	0.370835	0.555103			0	4.7102	0	0	0	0.827475	0.291297	1.37207	3.69994	15.4603	0.32221	69.2752	38.1013	0	50.2611	0.609936	1.43617	5.40681	4.66119	3.69	0.943207	0.971188	0.263195
					2017-07-22	1.18153	1.4969	0.315366	0.664974	0.335026	1	0.335026	0.5015			0	4.53046	0	0	0	0.596229	0.18803	0.851862	2.54268	18.003	0.33332	71.6638	39.4151	0	55.6228	0.497414	1.36956	5.36174	3.51446	2.87	0.415335	0.644465	0.224552
					2017-07-23	1.2182	1.4969	0.2787	0.623026	0.376974	1	0.376974	0.564292			0	4.43627	0	0	0	0.437311	0.121879	0.540687	1.43428	19.4373	0.34443	74.0525	40.7288	0	61.0327	0.390706	1.34008	5.40988	2.65217	2.46	0.0369274	0.192165	0.0781159
					2017-07-24	1.2182	1.4969	0.2787	0.623026	0.376974	1	0.376974	0.564292			0	4.60534	0	0	0	0.347669	0.0968953	0.446235	1.18373	20.621	0.35554	76.4411	42.0426	0	66.6476	0.284708	1.3151	5.61485	2.04351	3.31	1.604	1.26649	0.382626
					2017-07-25	1.2182	1.4969	0.2787	0.623026	0.376974	1	0.376974	0.564292		75	54.379	4.40305	0	75	54.379	1	0.2787	1.22713	3.25521	3.25521	0.36665	78.8298	43.3564	1.76149	-3.55271e-15	1	1.4969	6.59092	6.59092	6.18	0.168857	0.410922	0.0664922
					2017-07-26	1.2182	1.4969	0.2787	0.623026	0.376974	1	0.376974	0.564292			0	4.18704	0	0	0	1	0.2787	1.16693	3.09552	6.35073	0.37776	81.2184	44.6701	0	6.26758	1	1.4969	6.26758	6.26758	7.35	1.17163	1.08242	0.147268
					2017-07-27	1.2182	1.4969	0.2787	0.623026	0.376974	1	0.376974	0.564292			0	4.12634	0	0	0	1	0.2787	1.15001	3.05064	9.40137	0.38887	83.6071	45.9839	0	12.4443	1	1.4969	6.17671	6.17671	7.2	1.04712	1.02329	0.142123	1.02152	0.913543	4.20682
				抽雄	2017-07-28	1.2182	1.4969	0.2787	0.623026	0.376974	1	0.376974	0.564292			0	3.51562	0	0	0	0.974915	0.271709	0.955224	2.53393	11.9353	0.4	86	47.3	0	17.6822	1	1.48991	5.23795	5.23795	4.63	0.369607	0.607953	0.131307	61.72	64.3164		抽雄
					2017-07-29	1.2182	1.4969	0.2787	0.623026	0.376974	1	0.376974	0.564292			0	3.36828	0	0	0	0.816544	0.227571	0.766523	2.03336	13.9687	0.4	86	47.3	0	22.552	1	1.44577	4.86977	4.86977	3.92	0.902059	0.949768	0.242288
					2017-07-30	1.2182	1.4969	0.2787	0.623026	0.376974	1	0.376974	0.564292			0	3.63154	0	0	0	0.689459	0.192152	0.697808	1.85108	15.8197	0.4	86	47.3	0	27.6738	1	1.41035	5.12175	5.12175	4.35	0.595598	0.77175	0.177414
					2017-07-31	1.2182	1.4969	0.2787	0.623026	0.376974	1	0.376974	0.564292			0	3.08549	0	0	0	1	0.2787	0.859927	2.28113	18.1009	0.4	86	47.3	0	32.2924	1	1.4969	4.61867	4.61867	4.5	0.0140832	0.118672	0.0263717
					2017-08-01	1.2182	1.4969	0.2787	0.623026	0.376974	1	0.376974	0.564292			0	2.77211	0	0	0	0.431196	0.120174	0.333137	0.883714	18.9846	0.4	86	47.3	0	36.442	1	1.33837	4.14958	3.71013	3.61	0.0100254	0.100127	0.027736
					2017-08-02	1.2182	1.4969	0.2787	0.623026	0.376974	1	0.376974	0.564292			0	2.68484	0	0	0	0.375964	0.104781	0.28132	0.74626	19.7308	0.4	86	47.3	0	40.4609	1	1.32298	4.01894	3.55199	2.98	0.327174	0.571991	0.191943
					2017-08-03	1.2182	1.4969	0.2787	0.623026	0.376974	1	0.376974	0.564292			0	2.42925	0	0	0	0.329322	0.0917821	0.222962	0.591453	20.3223	0.4	86	47.3	0	44.0973	1	1.30998	3.63635	3.18228	2.27	0.832251	0.912278	0.401885
					2017-08-04	1.2182	1.4969	0.2787	0.623026	0.376974	1	0.376974	0.564292			0	3.02279	0	0	0	0.292357	0.0814798	0.246296	0.653351	20.9756	0.4	86	47.3	0	48.6221	0.965837	1.29968	4.52481	3.80286	4.92	1.24801	1.11714	0.227062
					2017-08-05	1.2182	1.4969	0.2787	0.623026	0.376974	1	0.376974	0.564292			0	3.81282	0	0	0	0.251522	0.0700992	0.267276	0.709004	21.6847	0.4	86	47.3	0	54.2401	0.820669	1.2883	5.618	4.0791	4.86	0.609801	0.780898	0.160679
					2017-08-06	1.2182	1.4969	0.2787	0.623026	0.376974	1	0.376974	0.564292			0	3.85714	0	0	0	0.207209	0.0577492	0.222747	0.590882	22.2755	0.4	86	47.3	0	59.75	0.678296	1.27595	5.50985	3.4099	4.8	1.93238	1.3901	0.289604
					2017-08-07	1.2182	1.4969	0.2787	0.623026	0.376974	1	0.376974	0.564292			0	3.04959	0	0	0	0.170279	0.0474568	0.144724	0.383909	22.6594	0.4	86	47.3	0	63.9919	0.568684	1.26566	4.24198	2.25739	1.63	0.393614	0.627387	0.3849
					2017-08-08	1.2182	1.4969	0.2787	0.623026	0.376974	1	0.376974	0.564292			0	2.57522	0	0	0	0.146285	0.0407696	0.104991	0.27851	22.938	0.4	86	47.3	0	67.5114	0.477742	1.25897	3.51944	1.60373	1.08	0.274296	0.523733	0.484938
					2017-08-09	1.2182	1.4969	0.2787	0.623026	0.376974	1	0.376974	0.564292	10.7		0	3.46167	10.7	0	0	1	0.2787	0.964767	2.55924	14.7972	0.4	86	47.3	0	61.9931	0.620332	1.4969	5.18177	3.58071	2.47	1.23367	1.11071	0.44968
					2017-08-10	1.2182	1.4969	0.2787	0.623026	0.376974	1	0.376974	0.564292			0	3.55437	0	0	0	0.637675	0.17772	0.631684	1.67567	16.4729	0.4	86	47.3	0	67.292	0.483412	1.39592	5.29883	2.72483	5.32	6.73493	2.59517	0.487815
					2017-08-11	1.2182	1.4969	0.2787	0.623026	0.376974	1	0.376974	0.564292			0	3.05225	0	0	0	0.532946	0.148532	0.453358	1.20262	17.6755	0.4	86	47.3	0	71.7056	0.369364	1.36673	4.41362	1.82675	1.78	0.0021855	0.0467494	0.0262637
					2017-08-12	1.2182	1.4969	0.2787	0.623026	0.376974	1	0.376974	0.564292			0	2.63062	0	0	0	0.457782	0.127584	0.335625	0.890314	18.5658	0.4	86	47.3	0	75.425	0.273256	1.34578	3.71941	1.21131	2.44	1.50969	1.22869	0.503563
					2017-08-13	1.2182	1.4969	0.2787	0.623026	0.376974	1	0.376974	0.564292			0	2.24458	0	0	0	0.402137	0.112076	0.251563	0.667324	19.2331	0.4	86	47.3	0	78.5452	0.19263	1.33028	3.12021	0.778282	0.6	0.0317846	0.178282	0.297137
				灌浆	2017-08-14	1.2182	1.4969	0.2787	0.623026	0.376974	1	0.376974	0.564292		9	0	2.51786	0	9	0	0.36043	0.100452	0.252924	0.670932	10.9041	0.4	86	47.3	0	73.0004	0.335907	1.31865	3.4552	1.28324	1.17	0.0128227	0.113237	0.0967839	1.00062	0.801848	-1.05522	灌浆
					2017-08-15	1.2182	1.4969	0.2787	0.623026	0.376974	1	0.376974	0.564292			0	2.89625	0	0	0	0.880996	0.245534	0.711126	1.88641	12.7905	0.4	86	47.3	0	76.9229	0.234549	1.46373	3.92253	1.53866	1.39	0.0221012	0.148665	0.106953	56.16	55.5674
					2017-08-16	1.2182	1.4969	0.2787	0.623026	0.376974	1	0.376974	0.564292		9	0	3.21823	0	9	0	0.763096	0.212675	0.684436	1.81561	5.60607	0.4	86	47.3	0	72.2229	0.355997	1.43087	4.29997	2.0801	5.84	14.1368	3.7599	0.643818
					2017-08-17	1.2182	1.4969	0.2787	0.623026	0.376974	1	0.376974	0.564292			0	3.41133	0	0	0	1	0.2787	0.950738	2.52203	8.1281	0.4	86	47.3	0	76.7211	0.239766	1.4969	4.49816	1.94713	1.1	0.717628	0.847129	0.770118
					2017-08-18	1.2182	1.4969	0.2787	0.623026	0.376974	1	0.376974	0.564292			0	2.82429	0	0	0	1	0.2787	0.787129	2.08802	10.2161	0.4	86	47.3	0	80.9487	0.130524	1.4969	4.22767	1.2362	1.1	0.0185507	0.136201	0.123819
					2017-08-19	1.2182	1.4969	0.2787	0.623026	0.376974	1	0.376974	0.564292		9	0	2.31202	0	9	0	0.923992	0.257517	0.595383	1.57938	2.7955	0.4	86	47.3	0	75.4096	0.273654	1.47572	3.46086	1.36613	1.29	0.00579556	0.0761285	0.0590144
					2017-08-20	1.2182	1.4969	0.2787	0.623026	0.376974	1	0.376974	0.564292			0	2.43636	0	0	0	1	0.2787	0.679014	1.80122	4.59672	0.4	86	47.3	0	79.0566	0.179416	1.4969	3.64699	1.21152	1.2	0.000132652	0.0115175	0.0095979
					2017-08-21	1.2182	1.4969	0.2787	0.623026	0.376974	1	0.376974	0.564292		9	4.40328	3.09946	0	9	4.40328	1	0.2787	0.86382	2.29146	2.29146	0.4	86	47.3	0	74.6962	0.292089	1.4969	4.63958	1.96668	1.6	0.134452	0.366677	0.229173
					2017-08-22	1.2182	1.4969	0.2787	0.623026	0.376974	1	0.376974	0.564292			0	2.70424	0	0	0	1	0.2787	0.753672	1.99927	4.29073	0.4	86	47.3	0	78.7441	0.18749	1.4969	4.04798	1.37132	1.79	0.175293	0.41868	0.233899
					2017-08-23	1.2182	1.4969	0.2787	0.623026	0.376974	1	0.376974	0.564292		9	4.70927	3.2019	0	9	4.70927	1	0.2787	0.89237	2.3672	2.3672	0.4	86	47.3	0	74.4875	0.297481	1.4969	4.74333	2.05271	1.59	0.214103	0.462713	0.291014
					2017-08-24	1.18628	1.4969	0.310624	0.575192	0.424808	1	0.424808	0.635896		9	6.6328	2.67772	0	9	6.6328	1	0.310624	0.831764	1.95797	1.95797	0.4	86	47.3	0	69.3333	0.430664	1.4969	3.84583	2.19977	1	1.43946	1.19977	1.19977
					2017-08-25	1.15435	1.4969	0.342548	0.53845	0.46155	1	0.46155	0.690894			0	2.93564	0	0	0	1	0.342548	1.0056	2.17874	4.13671	0.4	86	47.3	0	73.4322	0.324748	1.4969	4.09893	2.10609	0.61	2.23829	1.49609	2.45261
					2017-08-26	1.12243	1.4969	0.374472	0.502982	0.497018	1	0.497018	0.743986		9	4.86329	3.59848	0	9	4.86329	1	0.374472	1.34753	2.71123	2.71123	0.4	86	47.3	0	69.2933	0.431697	1.4969	4.8611	3.09117	1.95	1.30226	1.14117	0.585214
					2017-08-27	1.0905	1.4969	0.406396	0.468782	0.531218	1	0.531218	0.79518			0	2.96305	0	0	0	1	0.406396	1.20417	2.26681	4.97804	0.4	86	47.3	0	73.1347	0.332437	1.4969	3.84134	2.27834	2.02	0.0667421	0.258345	0.127893
					2017-08-28	1.05858	1.4969	0.43832	0.435847	0.564153	1	0.564153	0.84448		9	4.02196	3.06417	0	9	4.02196	1	0.43832	1.34309	2.38071	2.38071	0.4	86	47.3	0	67.9625	0.466087	1.4969	3.82777	2.85492	2.13	0.525504	0.724916	0.340336
					2017-08-29	1.02666	1.4969	0.470244	0.404171	0.595829	1	0.595829	0.891896			0	2.16918	0	0	0	1	0.470244	1.02005	1.71198	4.09269	0.4	86	47.3	0	70.5671	0.398784	1.4969	2.60461	1.90814	1.92	0.000140664	0.0118602	0.00617718
					2017-08-30	0.994732	1.4969	0.502168	0.37375	0.62625	1	0.62625	0.937434		9	4.90731	2.01688	0	9	4.90731	1	0.502168	1.01281	1.61726	1.61726	0.4	86	47.3	0	63.9081	0.57085	1.4969	2.34106	2.15808	1.18	0.956635	0.978077	0.828879
					2017-08-31	0.962808	1.4969	0.534092	0.344577	0.655423	1	0.655423	0.981102			0	1.68186	0	0	0	1	0.534092	0.898265	1.37051	2.98777	0.4	86	47.3	0	65.7944	0.52211	1.4969	1.88623	1.74372	0.83	0.834883	0.913719	1.10087
					2017-09-01	0.930884	1.4969	0.566016	0.316649	0.683351	1	0.683351	1.02291			0	2.35984	0	0	0	1	0.566016	1.33571	1.95465	4.94242	0.4	86	47.3	0	68.354	0.455969	1.4969	2.55966	2.33735	1.44	0.805243	0.897353	0.623162
					2017-09-02	0.89896	1.4969	0.59794	0.28996	0.71004	1	0.71004	1.06286	0.3	9	4.35758	1.96571	0.3	9	4.35758	1	0.59794	1.17538	1.65537	1.65537	0.4	86	47.3	0	61.1015	0.643373	1.4969	2.04744	2.31228	0.87	2.08018	1.44228	1.65779
					2017-09-03	0.867036	1.4969	0.629864	0.264503	0.735497	1	0.735497	1.10097			0	1.8429	0	0	0	1	0.629864	1.16078	1.57822	3.23359	0.4	86	47.3	0	62.9693	0.595108	1.4969	1.86784	2.11168	1.34	0.595488	0.771679	0.57588
					2017-09-04	0.835112	1.4969	0.661788	0.240274	0.759726	1	0.759726	1.13723		9	5.76641	1.74425	0	9	5.76641	1	0.661788	1.15432	1.5194	1.5194	0.4	86	47.3	0	55.6679	0.783774	1.4969	1.69864	2.29601	1.32	0.952586	0.976005	0.739398
					2017-09-05	0.803188	1.4969	0.693712	0.217265	0.782735	1	0.782735	1.17168			0	1.58042	0	0	0	1	0.693712	1.09636	1.40067	2.92007	0.4	86	47.3	0	57.1453	0.745598	1.4969	1.47739	2.0428	0.42	2.63348	1.6228	3.86381
					2017-09-06	0.771264	1.4969	0.725636	0.195471	0.804529	1	0.804529	1.2043			0	1.80697	0	0	0	1	0.725636	1.3112	1.62978	4.54985	0.4	86	47.3	0	58.766	0.703721	1.4969	1.62066	2.29195	0.24	4.21049	2.05195	8.54978
					2017-09-07	0.73934	1.4969	0.75756	0.174886	0.825114	1	0.825114	1.23511		9	4.45015	2.16034	0	9	4.45015	1	0.75756	1.63659	1.98347	1.98347	0.4	86	47.3	0	51.6177	0.888431	1.4969	1.8517	3.05562	0.54	6.32832	2.51562	4.65855
					2017-09-08	0.707416	1.4969	0.789484	0.155501	0.844499	1	0.844499	1.26413			0	2.7909	0	0	0	1	0.789484	2.20337	2.60908	4.59255	0.4	86	47.3	0	53.8922	0.82966	1.4969	2.27446	3.84139	1.89	3.80791	1.95139	1.03248
					2017-09-09	0.675492	1.4969	0.821408	0.13731	0.86269	1	0.86269	1.29136			0	1.88704	0	0	0	1	0.821408	1.55003	1.79674	6.38929	0.4	86	47.3	0	55.3436	0.792156	1.4969	1.45139	2.55978	3.18	0.384678	0.620224	0.195039
					2017-09-10	0.643568	1.4969	0.853332	0.120305	0.879695	1	0.879695	1.31682		9	2.61071	1.83274	0	9	2.61071	1	0.853332	1.56394	1.77782	1.77782	0.4	86	47.3	0	47.6813	0.990147	1.4969	1.33777	2.73181	0.52	4.89211	2.21181	4.25348
					2017-09-11	0.611644	1.4969	0.885256	0.104478	0.895522	1	0.895522	1.34051			0	2.38931	0	0	0	1	0.885256	2.11515	2.36192	4.13973	0.4	86	47.3	0	49.333	0.947468	1.4969	1.65168	3.49978	2.54	0.921185	0.959784	0.377868
					2017-09-12	0.57972	1.4969	0.91718	0.0898198	0.91018	1	0.91018	1.36245			0	2.51946	0	0	0	1	0.91718	2.3108	2.53884	6.67857	0.4	86	47.3	0	50.9708	0.905148	1.4969	1.63777	3.63285	1.26	5.63039	2.37285	1.88321
					2017-09-13	0.547796	1.4969	0.949104	0.0763222	0.923678	1	0.923678	1.38265		9	2.32143	2.11487	0	9	2.32143	1	0.949104	2.00724	2.17309	2.17309	0.4	86	47.3	0	43.2588	1	1.4969	1.28801	3.16575	0.72	5.98172	2.44575	3.39688
					2017-09-14	0.515872	1.4969	0.981028	0.063975	0.936025	1	0.936025	1.40114			0	2.70076	0	0	0	1	0.981028	2.64952	2.83061	5.0037	0.4	86	47.3	0	44.7997	1	1.4969	1.54095	4.04276	2.05	3.97111	1.99276	0.97208
					2017-09-15	0.483948	1.4969	1.01295	0.0527676	0.947232	1	0.947232	1.41791			0	2.56744	0	0	0	1	1.01295	2.6007	2.74557	7.74927	0.4	86	47.3	0	46.1616	1	1.4969	1.36184	3.8432	1.87	3.89354	1.9732	1.05519
					2017-09-16	0.452024	1.4969	1.04488	0.0426889	0.957311	1	0.957311	1.433		9	1.25073	2.3638	0	9	1.25073	1	1.04488	2.46987	2.58001	2.58001	0.4	86	47.3	0	38.3239	1	1.4969	1.16238	3.53837	1.3	5.01028	2.23837	1.72182	1.51442	1.21217	62.9046
				收割	2017-09-17	0.4201	1.4969	1.0768	0.0337263	0.966274	1	0.966274	1.44642			0	2.17615	0	0	0	1	1.0768	2.34328	2.42506	5.00508	0.4	86	47.3	0	39.3129	1	1.4969	0.988909	3.25748	0.94	5.37069	2.31748	2.4654	52.15	84.9548		收割
																																		294.024
																																					0	0
																																					1	1
																																					2	2
																																					3	3
																								0.0117647													4	4
																																					5	5					115
																																					6	6
																																					7	7

## Sheet: Sheet2
					处理编号	生育阶段	实测值（mm）	估算值（mm）	RMSE（mm/d）	MAE（mm/d）	MRE（%）
				33	T1	苗期	65.58	89.1849	1.05887	0.853073	35.994		12.4581
				16		拔节期	61.72	64.3164	1.02152	0.913543	4.20682		3.31434
				18		抽雄吐丝期	56.16	55.5674	1.00062	0.801848	-1.05522		7.30171
				48		灌浆成熟期	52.15	84.9548	1.51442	1.21217	62.9046		9.39237
				115		全生育期	235.61	294.024	1.14886	0.945159	24.7925	-58.4135	4.98503
					T2	苗期	64.72	89.1849	1.11384	0.908687	37.8011		33.4138
						拔节期	62.27	41.0515	1.39128	1.23224	-34.0749		14.4719
						抽雄吐丝期	63.82	55.5916	1.1547	0.91899	-12.8931		22.4999
						灌浆成熟期	50.58	62.9331	1.1878	1.03042	24.423		19.7006
						全生育期	241.39	248.761	1.2119	1.02258	3.05364		8.45605
					注：RMSE、MAE、MRE分别为均方根误差、平均绝对误差和平均相对误差。
									2.36076	1.96774
									1.18038	0.983872

[truncated: 2 more sheets: 水分亏缺5#, 水分亏缺系数]
